# Supplementary material for: Arabidopsis HDA6 Regulates Locus-Directed Heterochromatin Silencing in Cooperation with MET1
Source: PLoS Genet. 2011 Apr 28;7(4):e1002055. doi: 10.1371/journal.pgen.1002055 (PMC3084210; doi:10.1371/journal.pgen.1002055)
Supplement: Table S1 — AGI annotated genes upregulated in axe1-5. The AGI genes that were transcriptionally upregulated in axe1-5 compared with wild-type plants (>3 fold, p-initial<10−6, FDR α = 0.05) are listed. (XLS) [file pgen.1002055.s014.xls]

## Sheet: S1
Supplemental Table S1
AGI annotated genes upregulated in axe1-5.
Gene	TE name	Chr	Strand	Start	End	DR5		axe1-5		axe1-5 / DR5	P-value c	FDR	met1-3 /Col	P-value c	FDR	Annotation d	Category	Overlapped Tarnsposable Elements
	used in this study a					Intensity b	P-initial	Intensity b	P-initial									Promoter Regions	Transcribed Regions	Downstream Regions
At4g16215.1		4	-	9179259	9179848	118.085	0.215563	27979.4	3.43034e-41	236.943	1.3561e-08	DIFF	297.014	8.1564e-10	DIFF	unknown protein	Unknown
At3g28899.1		3	+	10903564	10903752	218.207	0.000479477	24260	3.99476e-41	111.179	1.1049e-07	DIFF	22.3163	4.0966e-07	DIFF	unknown protein	Unknown	ATREP1		ATSINE2A
At2g19850.1		2	+	8575785	8576946	163.505	0.180905	13380.8	5.14296e-28	81.8373	1.353e-08	DIFF	77.6204	1.3046e-08	DIFF	similar to unknown protein	Unknown
At5g41660.1		5	+	16674244	16674876	122.731	0.00605452	9204.09	4.78747e-78	74.994	0	DIFF	23.6664	0	DIFF	similar to unknown protein	Unknown
At2g15555.1		2	-	6792986	6794058	310.683	3.44524e-09	16802.7	9.14319e-58	54.0831	0	DIFF	53.394	0	DIFF	other RNA	non coding RNA	ATREP11	ATDNA2T9C	ATLINE1_4
At2g04000.1		2	-	1267759	1268334	23.783	0.0385739	1198.14	1.91621e-08	50.378	0.00052251	DIFF	69.1108	2.9309e-05	DIFF	transposable element gene	Transposable element		VANDAL21
At3g42658.1	AT3TE60310	3	-	14760386	14761280	236.225	9.90253e-05	11883.1	1.99255e-64	50.3042	0	DIFF	43.6628	0	DIFF	Sadhu3-2; Member of Sadhu non-coding retrotransposon family	Transposable element	ATHAT1,HELITRONY1D
At3g01345.1		3	+	129145	130756	299.403	8.12691e-15	14720.7	6.44777e-93	49.1668	0	DIFF	1.48968	0.00042188	DIFF	Expressed protein	Unknown
At5g26270.1		5	+	9206511	9207515	610.642	1.49618e-14	27781.3	7.66936e-89	45.4952	0	DIFF	22.5208	0	DIFF	unknown protein	Unknown	ATREP10A
At3g54730.1		3	+	20270237	20271400	169.641	0.133853	7533.42	2.40276e-09	44.408	0.0019425	DIFF	34.4156	0.0018499	DIFF	similar to unknown protein	Unknown
At5g28880.1	AT5TE39590	5	-	10894102	10894708	121.503	0.0384798	3944.65	1.69136e-24	32.4655	3.2611e-08	DIFF	7.67469	2.6723e-06	DIFF	transposable element gene	Transposable element		ATHAT2, ATLANTYS3
At5g45570.1		5	+	18489528	18492801	69.6127	0.0392293	2070.76	2.51892e-10	29.7469	1.3209e-06	DIFF	22.2366	1.0288e-06	DIFF	Ulp1 protease family protein	unknown		VANDAL3,VANDAL3	VANDAL6,TAT1_ATH,TAT1_ATH
At5g45095.1		5	+	18224590	18226272	247.488	6.99648e-06	7317.87	7.6882e-67	29.5686	0	DIFF	30.0752	0	DIFF	similar to unknown protein	Unknown	BRODYAGA1A,ATMUNX1		ATREP10D
At1g67105.1		1	+	25061142	25061927	760.394	1.66772e-16	20122	1.24407e-72	26.4626	0	DIFF	51.3264	0	DIFF	other RNA	non coding RNA	ATLINE1_5
At2g06370.1		2	-	2512988	2513362	111.473	0.903	2024.91	3.4428e-08	18.165	2.2815e-06	DIFF	150.157	2.4938e-08	DIFF	transposable element gene	Transposable element	ATREP11,ATREP11	ATENSPM9	ATHILA,ATHILA6A
At3g44042.1	AT3TE63935	3	-	15824062	15825043	320.5	1.02353e-06	5513.4	1.94532e-56	17.2025	3.3307e-16	DIFF	26.4545	0	DIFF	Sadhu3-1; Member of Sadhu non-coding retrotransposon family	Transposable element	BRODYAGA1A,META1,ATREP2,ATCOPIA28	VANDAL8	ATN9_1,ATSINE4,ATREP2
At5g30480.1	AT5TE41870	5	+	11607967	11609219	77.118	0.134098	1248.68	3.10661e-11	16.1918	2.252e-07	DIFF	126.763	2.2204e-16	DIFF	transposable element gene; CACTA-like transposase family	Transposable element		ATENSPM9	ATLANTYS2
At1g38390.1		1	+	14452252	14452782	406.791	4.94246e-05	5308.4	2.22182e-11	13.0495	0.00017306	DIFF	161.403	0.00017306	DIFF	transposable element gene	Transposable element	ATHILA4C	ATHILA2
At1g53810.1		1	+	20089252	20093820	131.943	0.00249677	1540.19	7.12058e-60	11.6731	0	DIFF	2.7403	2.9384e-06	DIFF	transposable element gene; copia-like retrotransposon family	Transposable element		ATCOPIA48	ATCOPIA8A,ATCOPIA8B
At3g46487.1		3	+	17122414	17125121	128.842	0.0019533	1429.47	8.75216e-14	11.0948	8.8445e-09	DIFF	72.6088	6.2172e-15	DIFF	transposable element gene; CACTA-like transposase family	Transposable element		ATENSPM9
At4g07965.1		4	+	4808632	4809349	161.992	0.00712445	1790.75	7.00136e-47	11.0546	1.9058e-10	DIFF	7.6043	5.3586e-07	DIFF	unknown protein	Unknown	HELITRONY1A,ATREP4		ARNOLD3,HELITRONY3,ARNOLDY1
At1g53480.1		1	-	19966882	19968380	601.84	8.55199e-16	6195.64	3.6258e-45	10.2945	2.8573e-08	DIFF	0.996047	0.35091	NOT	similar to unknown protein	Unknown
At5g27927.1	AT5TE36235	5	-	9956863	9957644	217.485	0.00669562	2217.33	3.20018e-35	10.1953	5.195e-09	DIFF	3.37742	8.5291e-05	DIFF	Sadhu5-2; Member of Sadhu non-coding retrotransposon family	Transposable element
At2g04460.1		2	-	1547685	1548254	281.385	3.91389e-09	2863.71	2.75588e-38	10.1772	2.2833e-11	DIFF	28.4142	1.1102e-16	DIFF	transposable element gene	Transposable element		ATCOPIA95	HELITRONY1C,ATREP4,BRODYAGA1A
At2g04770.1		2	+	1671113	1672072	133.051	8.92435e-05	1303.23	1.3136e-10	9.79497	0.00016812	DIFF	209.907	3.9892e-09	DIFF	transposable element gene; CACTA-like transposase family	Transposable element	ATREP2,ATREP1	ATENSPM9
At1g35140.1		1	+	12851975	12853106	664.745	2.83756e-28	6118.67	1.74952e-62	9.20454	2.6867e-12	DIFF	1.90717	0.0040903	DIFF	PHOSPHATE-INDUCED 1	Function known	ATHATN6		HELITRONY1D
At1g47265.1		1	+	17326758	17327351	157.658	0.00299102	1431.9	3.96832e-26	9.08232	5.1075e-08	DIFF	6.30735	5.3693e-07	DIFF	unknown protein	Unknown
At2g13431.1		2	-	5598050	5598371	382.588	6.55756e-11	3458.09	5.58442e-41	9.03868	0.0021479	DIFF	1.29178	0.14835	NOT	other RNA	non coding RNA	ATREP11,HELITRONY1A		HELITRONY1E,ATREP5
At5g03090.1		5	+	725280	725961	338.107	2.97758e-07	3017.38	1.18522e-34	8.92433	0.00027313	DIFF	18.3195	9.7304e-06	DIFF	similar to unknown protein	Unknown
At1g38194.1		1	+	14341784	14342668	221.218	1.03124e-05	1927.48	2.89166e-12	8.71303	0.00060872	DIFF	214.346	1.4028e-06	DIFF	transposable element gene	Transposable element		ATHILA2	ATHILA2
At4g06698.1		4	-	3945665	3948235	192.784	8.65369e-06	1557.09	3.57404e-19	8.07686	0.00022473	DIFF	47.4699	6.6613e-16	DIFF	transposable element gene; CACTA-like transposase family	Transposable element		ATENSPM9	VANDAL3
At1g36240.1		1	+	13616102	13617445	349.919	0.0853411	2765.99	1.51185e-10	7.90466	8.782e-06	DIFF	20.6478	7.8341e-06	DIFF	60S ribosomal protein L30	Function known	HELITRONY3		ATLINE1A
At5g28235.1		5	-	10201275	10203339	80.4887	0.293845	606.503	3.92684e-07	7.53526	0.001257	DIFF	17.2171	0.00027971	DIFF	Ulp1 protease family protein	unknown	VANDAL3	VANDAL3	VANDAL3
At1g43590.1		1	+	16416561	16417067	89.7005	0.383	674.75	8.59462e-10	7.52225	0.00043142	DIFF	9.63363	3.9382e-07	DIFF	transposable element gene	Transposable element	ATIS112A,ATREP15,ATREP10D	ATIS112A
At4g04293.1	AT4TE09845	4	+	2076830	2077359	279.194	2.15905e-07	2099.75	2.0608e-27	7.52076	9.1455e-09	DIFF	178.68	3.3307e-15	DIFF	transposable element gene	Transposable element		ATIS112A	ATREP15,HELITRONY3,ATREP5,ATREP5
At4g29200.1		4	-	14398060	14400204	148.157	0.00826133	1107.79	6.03413e-40	7.47714	7.8049e-14	DIFF	16.3389	0	DIFF	beta-galactosidase	unknown
At5g32566.1	AT5TE43385	5	+	12221963	12224095	171.902	4.26759e-06	1264.01	2.47986e-21	7.35308	4.8367e-12	DIFF	65.8528	0	DIFF	transposable element gene; CACTA-like transposase family	Transposable element		ATENSPM9	ATENSPM9
At4g08430.1		4	-	5347393	5350433	77.6462	0.0924757	556.827	5.49085e-12	7.17134	7.5386e-08	DIFF	11.7553	2.065e-14	DIFF	Ulp1 protease family protein	unknown		VANDAL3,VANDAL3	ATHILA4,ATHILA4A
At5g27345.1		5	-	9641508	9643920	109.38	0.0668614	779.563	4.09467e-23	7.12711	0	DIFF	10.5183	0	DIFF	transposable element gene; Mutator-like transposase family	Transposable element	ARNOLD2	ATMU10	ATTIRX1B,HELITRONY3,HELITRONY3
At3g30720.1		3	+	12351626	12352205	1672.01	3.60854e-10	11898.4	6.45014e-27	7.11623	0.00075134	DIFF	65.3832	6.6807e-08	DIFF	unknown protein	Unknown	ATENSPM11,ATENSPM10	ATENSPM11	ATLINEIII
At5g35490.1		5	+	13707047	13707778	432.046	1.71453e-07	3034.21	1.85914e-23	7.02289	0.00032665	DIFF	28.227	6.167e-08	DIFF	unknown protein	Unknown	ATREP15,HELITRONY1E	ATIS112A	VANDAL17
At2g34600.1		2	+	14580159	14580935	156.289	0.0330533	1095.14	1.63331e-22	7.00715	1.0366e-07	DIFF	1.45842	0.13496	NOT	JASMONATE-ZIM-DOMAIN PROTEIN 7	Function known	ATREP1,ATREP5,ATREP1
At3g44070.1		3	-	15839164	15840075	199.854	0.000792332	1314.74	1.97125e-34	6.5785	5.0811e-11	DIFF	9.45612	0	DIFF	beta-galactosidase	unknown		HELITRONY3	HELITRONY3,HELITRONY3
At5g38005.1		5	+	15172297	15173318	758.202	2.20995e-07	4869.66	2.85908e-16	6.42264	7.952e-05	DIFF	7.71079	1.0959e-05	DIFF	other RNA	non coding RNA	TNAT1A,ARNOLDY1		ATREP1,ATDNA2T9A,ATREP3
At5g15360.1		5	-	4987440	4989185	324.947	1.5535e-06	2071.05	3.25567e-57	6.3735	4.6617e-10	DIFF	7.26512	4.6629e-14	DIFF	unknown protein	Unknown
At3g30827.1		3	+	12540167	12541228	196.077	0.000744934	1224.97	1.83216e-13	6.24739	7.4093e-06	DIFF	67.5064	2.5112e-05	DIFF	transposable element gene	Transposable element		ATHILA2	ATHILA2
At4g36925.1		4	+	17403977	17404447	259.996	7.6986e-05	1539.12	7.90191e-12	5.91978	3.5024e-05	DIFF	0.403709	0.046576	NOT	similar to unknown protein	Unknown
At5g34965.1		5	-	13270579	13275459	123.908	0.0310535	724.57	1.48522e-38	5.84765	0	DIFF	1.6208	1.2455e-05	DIFF	transposable element gene; copia-like retrotransposon family	Transposable element	VANDAL2,VANDAL2	ATCOPIA15	HELITRON1,ARNOLDY1,ATREP11
At4g33560.1		4	+	16135403	16135917	502.409	8.10835e-09	2613.59	1.00455e-16	5.20212	0.0011564	DIFF	1.22007	0.28957	NOT	unknown protein	Unknown
At4g07526.1		4	-	4358649	4360096	97.6608	0.000135804	483.434	4.12088e-10	4.95013	8.0251e-05	DIFF	6.58424	2.6596e-05	DIFF	similar to unknown protein	Unknown		ATENSPM3, ATLANTYS1	ATENSPM3
At5g42645.1		5	-	17108166	17113029	107.839	1.87521e-05	514.783	3.96435e-21	4.77363	0	DIFF	1.4864	7.0144e-05	DIFF	transposable element gene; copia-like retrotransposon family	Transposable element		ATCOPIA15,ATCOPIA62	ATCOPIA61,VANDALNX2
At5g33395.1		5	+	12681736	12683422	124.92	0.0676668	590.341	6.2226e-19	4.72575	1.2075e-08	DIFF	1.80771	0.0037849	DIFF	transposable element gene; CACTA-like transposase family	Transposable element		ATENSPM6
At4g08691.1		4	-	5555313	5556613	167.596	0.000649681	772.588	2.43232e-42	4.60982	1.1669e-08	DIFF	11.5529	2.2204e-16	DIFF	unknown protein	Unknown	BRODYAGA1,BRODYAGA1		ATHILA5
At4g08950.1		4	+	5740294	5741521	4529.65	5.77728e-71	20149.2	1.37694e-90	4.44829	1.5959e-10	DIFF	2.64223	2.9657e-07	DIFF	EXORDIUM; phosphate-responsive protein	Function known	ATREP11,HELITRONY3		BRODYAGA1
At2g13547.1		2	+	5654254	5654466	178.635	0.0370916	794.435	1.01867e-11	4.44725	0.0011487	DIFF	17.8324	3.8604e-07	DIFF	unknown protein	Unknown	ATREP6,ATREP11A		ATREP10C,ATLINE1_5
At2g35290.1		2	-	14868491	14869108	279.097	1.05413e-09	1156.87	9.87645e-28	4.14505	2.9362e-07	DIFF	0.974833	0.17779	NOT	similar to unnamed protein product	Unknown
At4g02330.1		4	+	1032413	1035037	385.184	3.15533e-22	1539.36	3.06997e-46	3.99643	1.1102e-16	DIFF	3.50965	3.3307e-16	DIFF	ATPMEPCRB; pectinesterase	Function known		ATREP4,ARNOLDY2,AT9TSD1,BRODYAGA2,ATREP4,ATREP3
At5g27947.1		5	-	9979371	9982860	122.106	0.000316477	479.102	1.91829e-44	3.92366	3.375e-11	DIFF	1.42803	0.010269	DIFF	transposable element gene; copia-like retrotransposon family	Transposable element	ATCOPIA19	ATCOPIA9,ATCOPIA19	ATREP2A,ATREP1,ATREP14,ATREP15
At4g34410.1		4	+	16451880	16453264	231.92	1.145e-09	898.042	1.0709e-28	3.87221	2.2973e-08	DIFF	0.947603	0.40005	NOT	REDOX RESPONSIVE TRANSCRIPTION FACTOR 1	Function known
At4g25810.1		4	+	13128652	13129893	574.367	5.0044e-12	2145.29	2.45029e-26	3.73505	6.5183e-06	DIFF	2.75862	5.4613e-05	DIFF	XYLOGLUCAN ENDOTRANSGLYCOSYLASE 6	Function known
At1g52820.1		1	+	19672851	19674095	150.516	0.0775027	547.902	1.23102e-19	3.64016	5.8721e-06	DIFF	1.02706	0.45788	NOT	putative 2-oxoglutarate-dependent dioxygenase	unknown
At2g15400.1		2	+	6720018	6721668	234.327	0.000359297	848.658	2.51005e-18	3.62168	3.8944e-07	DIFF	1.01509	0.2507	NOT	RNA polymerase II 36 kDa polypeptide B	Function known	TAG3N1		SIMPLEHAT2,HELITRONY3
At4g01525.1	AT4TE03410	4	+	660810	661698	836.364	2.56394e-07	3016.8	4.67409e-10	3.60704	0.0013952	DIFF	0.934291	0.063733	NOT	Sadhu5-1; Member of Sadhu non-coding retrotransposon family	Transposable element		ATREP4	HELITRONY1C
At4g22390.1		4	-	11813769	11815145	185.182	0.000449153	648.435	1.90244e-32	3.50161	2.9154e-07	DIFF	1.00846	0.28678	NOT	F-box family protein-related	unknown
At1g76650.1		1	-	28771644	28772411	343.691	1.34209e-05	1198.55	3.48276e-20	3.48729	0.0021395	DIFF	1.37941	0.081754	NOT	putative calmodulin-related protein	Function known
At2g27690.1		2	+	11816383	11818292	224.945	3.02906e-06	767.44	2.08912e-29	3.41168	1.3748e-11	DIFF	1.8371	0.0010165	DIFF	cytochrome P450, family 94, subfamily C, polypeptide 1	unknown	ATREP15	ATREP3	ATREP15,HELITRONY1E,ATREP10D
At2g23500.1		2	-	10013640	10015994	106.371	0.00072208	362.815	8.8706e-08	3.41085	0.0016254	DIFF	10.1009	3.2218e-06	DIFF	transposable element gene; Mutator-like transposase family	Transposable element		VANDAL21
At4g02960.1	AT4TE06710	4	-	1312547	1316983	155.23	6.73155e-06	525.869	1.85559e-43	3.38768	3.2085e-14	DIFF	2.57299	2.5065e-09	DIFF	AtRE2-1; a copia-type retrotransposon element	Transposable element		ATCOPIA2
At3g19680.1		3	+	6840287	6842326	2282.58	1.12651e-51	7692.77	3.75301e-75	3.37021	0	DIFF	1.6703	1.8565e-06	DIFF	similar to unknown protein	Unknown
At4g03911.1		4	-	1847088	1847561	112.987	0.816874	378.189	5.15176e-13	3.34719	2.2884e-05	DIFF	3.70399	2.4391e-05	DIFF	transposable element gene	Transposable element	HELITRON4	VANDAL21	ATENSPM5
At5g31302.1		5	+	11438438	11440810	82.5283	4.05709e-06	273.952	3.68477e-10	3.31949	2.0854e-06	DIFF	100.066	2.2204e-16	DIFF	transposable element gene	Transposable element	ROMANIAT5	ATHILA2,ATHILA2,ROMANIAT5
At1g72520.1		1	+	27312177	27316416	409.558	2.99059e-24	1338.65	3.61274e-46	3.26852	1.0658e-14	DIFF	1.88168	2.6141e-05	DIFF	putative lipoxygenase	unknown	ATREP4
At3g50625.1	AT3TE76225	3	+	18802524	18807023	159.345	8.29032e-06	518.217	1.33824e-39	3.25217	1.1102e-15	DIFF	0.976077	0.4076	NOT	transposable element gene; copia-like retrotransposon family	Transposable element		ATCOPIA52
At2g01300.1		2	-	151056	151728	334.69	1.56128e-08	1088.18	1.87344e-21	3.25131	0.00036558	DIFF	0.831665	0.32323	NOT	similar to unknown protein	Unknown	ATMU1	BRODYAGA1A
At1g17380.1		1	-	5955481	5957205	249.706	1.597e-06	804.031	1.03886e-22	3.21991	3.521e-06	DIFF	0.879156	0.23777	NOT	JASMONATE-ZIM-DOMAIN PROTEIN 5	Function known
At2g17690.1		2	+	7689900	7691165	166.73	0.0099478	534.841	3.77619e-32	3.20783	1.3535e-07	DIFF	333.093	0	DIFF	Suppressor of DRM1 DRM2 CMT3	Function known
At2g05995.1		2	+	2325773	2326873	464.643	2.14102e-12	1481.96	3.41277e-32	3.18946	0.0008201	DIFF	2.72563	0.003009	DIFF	other RNA	non coding RNA	HELITRONY1A	HELITRONY1A,HELITRONY1A
At2g05950.1		2	+	2297813	2298718	97.8317	0.856535	311.331	1.89454e-11	3.18231	0.0020273	DIFF	2.10089	0.015717	DIFF	transposable element gene	Transposable element	ATREP13	ATENSPM2,ATREP3	ATREP2A
At5g01320.1		5	-	129301	131624	241.954	1.52415e-05	747.114	3.8032e-10	3.08783	0.0042069	DIFF	0.927875	0.37551	NOT	putative pyruvate decarboxylase	unknown
At5g51190.1		5	-	20817810	20818642	1024.67	6.4989e-26	3099.33	1.58351e-49	3.02471	2.4762e-08	DIFF	2.0243	0.00058941	DIFF	putative AP2 domain-containing transcription factor	unknown
At5g57560.1		5	-	23324356	23325508	5235.12	4.44118e-53	15771.8	2.50538e-60	3.01269	9.4379e-07	DIFF	1.34689	0.055194	NOT	TOUCH 4	Function known
a The name of the transposable elements used in this study are refferred to the databases at TAIR (http://www.arabidopsis.org/) and Anno-J (http://neomorph.salk.edu/epigenome/epigenome.html).
b These represent the HLE values calculated using the intensity of 25-nt probes mapped to exons of the AGI code genes.
c The p-value was calculated using the Mann-Whitney U-test.
d The annotations are refferred to the database at TAIR (http://www.arabidopsis.org/).
a These represent the HLE values calculated using the intensity of 25-nt probes mapped to exons of the AGI code genes.
