# Supplementary material for: Arabidopsis HDA6 Regulates Locus-Directed Heterochromatin Silencing in Cooperation with MET1
Source: PLoS Genet. 2011 Apr 28;7(4):e1002055. doi: 10.1371/journal.pgen.1002055 (PMC3084210; doi:10.1371/journal.pgen.1002055)
Supplement: Table S2 — Non-AGI TUs upregulated in axe1-5. Among the Non-AGI TUs identified using the ARTADE program, the non-AGI TUs that were transcriptionally upregulated in axe1-5 compared with wild-type plants (>3 fold, p-initial<10−6, FDR α = 0.05) are listed. (XLS) [file pgen.1002055.s015.xls]

## Sheet: S2
Supplemental Table S2
Non-AGI TUs upregulated in axe1-5.
Group ID	Chr	Strand	Start	End	DR5		axe1-5		axe1-5 / DR5	P-value b	FDR	met1-3 /Col	P-value b	FDR	Overlapped Transposable Elements
					Intensity a	P-initial	Intensity a	P-initial							Promoter Regions	Transcribed Regions	Downstream Regions
G293	1	-	8319617	8320455	375.513	0.00184785	1381.45	4.1179e-11	3.67883	0.0031571	DIFF	15.5257	2.7225e-05	DIFF
G370	1	-	10929642	10930931	75.0263	0.00833145	2700.79	3.92545e-09	35.9979	0.00022314	DIFF	48.7681	0.002011	DIFF	BRODYAGA1A,ATREP3	VANDAL8	ATHPOGON1
G420	1	-	12711584	12713137	147.916	0.000249188	479.294	1.27031e-18	3.24031	6.627e-06	DIFF	1.56316	0.0081499	DIFF	VANDAL2,VANDAL2N1		ATREP15,ATHILA7
G434	1	-	13126833	13127997	133.169	0.00137007	22067.8	7.6896e-92	165.713	0	DIFF	46.2219	0	DIFF	ATREP15	ATSINE2A
G442	1	+	13479096	13480374	64.512	0.554043	577.636	2.84452e-10	8.95393	1.8472e-05	DIFF	2.77067	0.016059	DIFF	HELITRONY1D	HELITRON3	ATREP11,ATREP4
G444	1	+	13502712	13503497	249.652	0.000176628	3151.85	3.00508e-19	12.625	3.079e-07	DIFF	9.56182	8.0412e-06	DIFF	ATMU10,ATMU8,ATENSPM11		ATENSPM11
G447	1	+	13635101	13637189	182.077	0.000532528	1341.73	1.77229e-17	7.36903	7.6412e-08	DIFF	1.52151	0.24684	NOT			HELITRONY2
G462	1	+	13858993	13860414	172.043	0.040304	1435.53	7.2964e-33	8.34402	3.6238e-13	DIFF	1.44593	0.07306	NOT	ATREP6,ATDNA2T9C,ATREP3		TNAT1A
G499	1	-	16117998	16118531	250.614	0.000275618	1593.58	4.54323e-24	6.3587	7.1265e-10	DIFF	2.01022	0.00074666	DIFF	BRODYAGA,ATMU10,BRODYAGA1	ATCOPIA87	ATHILA4A
G509	1	-	16543756	16545693	290.26	4.82135e-05	1241.26	1.12288e-14	4.27637	0.00016547	DIFF	12.4121	5.0735e-09	DIFF		TSCL
G521	1	+	17077054	17077240	188.284	0.00991747	973.462	4.21957e-13	5.17018	0.00024763	DIFF	0.277432	0.10113	NOT	ATLINE1A,ATLINE1_6
G529	1	+	17344224	17345170	589.545	1.79009e-08	2074.42	3.54639e-51	3.51868	1.4712e-11	DIFF	4.60649	2.0233e-08	DIFF	ATREP11
G530	1	+	17395018	17395426	535.61	1.02567e-08	1995.08	8.84993e-15	3.72487	3.4362e-06	DIFF	4.70714	8.8827e-07	DIFF	RathE2_cons
G531	1	+	17480097	17480956	439.654	3.17257e-13	2248.97	1.04929e-34	5.11532	1.228e-08	DIFF	1.44554	0.034228	DIFF		ATSINE2A
G646	1	-	21460220	21461193	157.01	0.0118684	35249.3	7.41636e-59	224.504	3.9968e-15	DIFF	194.704	8.8818e-16	DIFF		TSCL	ATLINE1_1, ATREP3
G683	1	-	23284136	23285210	224.681	1.54834e-08	1642.13	3.17118e-35	7.30872	7.353e-13	DIFF	27.827	0	DIFF	HELITRONY1E
G706	1	+	24085939	24086570	171.274	0.00731311	4624.62	2.82676e-39	27.0013	5.3735e-14	DIFF	24.4869	4.8296e-11	DIFF
G726	1	+	25099538	25100511	121.148	0.000704428	466.856	2.57258e-12	3.8536	0.0023235	DIFF	5.09535	1.787e-06	DIFF
G921	2	+	183959	184661	322.708	9.83417e-05	20319.6	1.11473e-50	62.9659	2.6645e-15	DIFF	30.3613	2.337e-13	DIFF
G954	2	+	1251542	1252968	220.256	2.65684e-11	6671.04	1.2836e-73	30.2877	0	DIFF	130.955	0	DIFF	ATREP3,ATREP10B,HELITRONY3	ATREP3	ATLINE2,ATREP11
G984	2	-	2263169	2264510	285.903	3.61593e-17	10875.5	1.8063e-75	38.0391	0	DIFF	44.2845	0	DIFF	HELITRONY1C,HELITRONY1E,ATTIR16T3A,HELITRONY3		ATREP11A,HELITRONY1E
G986	2	+	2295015	2296295	133.05	0.0622974	1069.97	1.68356e-22	8.04186	1.5665e-13	DIFF	12.7446	0	DIFF		ATHILA4C,ATHILA4C	ATREP13,ATENSPM2,ATHILA4C
G1008	2	-	2893926	2894670	204.405	0.00258672	690.026	6.45549e-12	3.37578	0.00014059	DIFF	4.14435	0.00080791	DIFF			BRODYAGA1A
G1014	2	+	2995932	2996443	104.952	0.00335313	736.669	2.66139e-13	7.0191	0.00184	DIFF	30.4397	4.6572e-11	DIFF	HELITRONY2	ATCOPIA32
G1059	2	-	3880984	3881445	168.173	0.350577	760.947	1.90376e-08	4.52479	0.0035496	DIFF	116.347	1.4028e-06	DIFF		ATHILA2
G1094	2	+	4837166	4838846	122.535	0.0435266	503.615	1.68534e-09	4.10997	7.6184e-07	DIFF	1.16367	0.28152	NOT	ATENSPM2,VANDAL13	ATENSPM11,HELITRONY1D	VANDAL13,ATENSPM10
G1098	2	+	5028984	5029617	163.601	0.0959642	786.543	4.04006e-10	4.80769	7.8734e-07	DIFF	3.71364	0.0016802	DIFF	HELITRONY2,ATDNAI27T9A		ATHILA4B_LTR,VANDAL5A
G1108	2	-	5223911	5224184	161.078	0.263702	2422.75	1.46369e-09	15.0408	1.8374e-05	DIFF	6.17028	0.0019823	DIFF	ATENSPM10,LIMPET1
G1120	2	-	5592462	5593268	126.796	0.131237	1482.78	1.73782e-24	11.6942	7.2754e-11	DIFF	14.1143	8.1803e-11	DIFF		TNAT1A, ATREP4	HELITRONY1B
G1124	2	-	5621325	5622530	378.331	0.000272572	2428.14	2.05421e-19	6.41803	2.1719e-05	DIFF	3.92912	3.6025e-06	DIFF
G1126	2	+	5655817	5656849	759.406	5.54137e-22	3186.23	7.97635e-57	4.19569	5.7887e-13	DIFF	0.217494	2.7951e-10	DIFF	ATREP10C,ATLINE1_5	ATSINE2A
G1134	2	+	5893704	5895011	167.569	0.00385355	6347.93	7.44537e-67	37.8825	0	DIFF	15.0567	0	DIFF		ATSINE2A,VANDAL13
G1136	2	-	5952080	5952672	411.743	0.00298021	2718.89	3.19103e-18	6.60337	2.285e-06	DIFF	13.3886	1.2545e-05	DIFF		HELITRON1,HELITRON1	ATHATN8
G1140	2	-	6183193	6184027	173.346	0.000971839	1060.47	3.90172e-17	6.11765	7.436e-05	DIFF	3.73321	0.00012534	DIFF		ATHILA4	ATREP15
G1159	2	+	6793383	6793755	188.428	0.000117533	3199.77	8.57016e-35	16.9814	1.4078e-10	DIFF	22.2255	3.9028e-09	DIFF	ATLINE1_4		ATDNA2T9C,ATREP11
G1192	2	+	7605314	7605694	263.367	2.45729e-05	933.815	5.92499e-14	3.54568	0.0009837	DIFF	0.779589	0.10765	NOT		ATCOPIA39
G1529	2	+	17369771	17370790	1485.49	1.69952e-10	8062.46	1.93568e-18	5.42748	6.0221e-08	DIFF	3.26407	1.1547e-06	DIFF		ATSINE2A
G1824	3	-	4929027	4929959	169.351	0.143204	1002.42	8.05509e-17	5.91919	0.00032493	DIFF	5.45557	4.6392e-06	DIFF		VANDAL21,VANDAL21	ATENSPM1A
G1885	3	+	6567988	6568927	310.97	2.08045e-11	968.554	6.38025e-22	3.11462	6.0272e-05	DIFF	0.433024	0.0073847	DIFF
G1949	3	+	8937168	8938801	150.71	2.55229e-05	507.513	8.8997e-21	3.36748	3.8709e-07	DIFF	15.6985	0	DIFF	ATHAT10
G1958	3	+	9380938	9381466	542.971	0.000551716	4369.24	2.55173e-33	8.04691	8.8546e-07	DIFF	11.1902	5.3584e-10	DIFF
G2005	3	+	10903274	10903559	963.522	0.000433933	16149.9	3.52156e-42	16.7613	1.6034e-06	DIFF	37.8381	9.6256e-05	DIFF	ATREP1		ATSINE2A
G2011	3	+	11155448	11155842	585.069	0.0072284	1939.99	1.66176e-11	3.31583	0.00033522	DIFF	1.45781	0.023472	DIFF	ATREP10A
G2018	3	+	11455039	11455976	292.931	1.21836e-06	8322.61	4.12902e-61	28.4115	0	DIFF	20.7018	0	DIFF		ATSINE2A
G2042	3	+	12460975	12461763	109.353	0.55132	380.448	6.24553e-08	3.47908	0.00062272	DIFF	6.77567	5.4656e-11	DIFF	ATMU9		META1
G2055	3	-	12904055	12906949	152.394	0.0320897	600.275	7.46055e-09	3.93897	1.3162e-05	DIFF	4.18495	6.2081e-06	DIFF	ATDNA2T9C	ATREP3	HELITRONY1C
G2137	3	+	15419025	15419892	161.003	4.7874e-07	4193.34	5.00082e-25	26.0451	4.6616e-11	DIFF	12.8563	1.5061e-09	DIFF
G2145	3	-	15807073	15807913	164.396	0.0434759	591.257	9.56842e-16	3.59654	1.4631e-07	DIFF	2.45391	0.00070124	DIFF	ATGP6	ATLINE1_1
G2146	3	-	15840109	15840806	252.465	2.1635e-05	865.062	9.0017e-27	3.42646	9.9262e-06	DIFF	6.15504	2.5565e-11	DIFF	ATHILA4B_LTR		HELITRONY3
G2150	3	-	15966221	15967497	447.464	4.39202e-07	10150.8	4.71304e-52	22.6852	0	DIFF	16.8182	0	DIFF	BRODYAGA2		HELITRONY1E,VANDALNX1,HELITRONY1D
G2159	3	+	16508774	16510126	134.109	0.0135369	531.351	1.53242e-18	3.96208	8.7626e-05	DIFF	9.8831	4.4409e-16	DIFF	HELITRONY3	ATLINE2	ATRE1,ATCOPIA46
G2352	3	+	22388588	22389231	255.592	0.00326734	960.95	1.78547e-16	3.7597	4.6721e-07	DIFF	1.4793	0.040902	DIFF
G2431	4	-	1373192	1373889	781.223	1.88625e-13	9569.71	1.29263e-41	12.2497	3.3276e-09	DIFF	15.2536	5.782e-10	DIFF		ATREP10B
G2455	4	-	2013976	2015580	111.71	0.337342	412.347	7.01769e-07	3.69123	0.0017983	DIFF	45.9894	2.2204e-16	DIFF	ATENSPM4	ATGP10	ATENSPM2
G2555	4	+	4796721	4797716	172.237	3.10399e-09	14774.4	2.33769e-66	85.7795	0	DIFF	28.0803	0	DIFF
G2556	4	-	4796721	4797735	145.733	0.000779382	729.286	4.43612e-19	5.00426	8.512e-06	DIFF	2.4942	0.00050811	DIFF
G2564	4	+	4990167	4991557	318.863	4.21156e-06	1623.82	4.64451e-24	5.09253	3.7031e-10	DIFF	4.29836	6.2358e-07	DIFF	ATENSPM5
G2589	4	-	5937268	5938244	126.799	0.00521954	1454.68	1.11104e-24	11.4723	1.5281e-12	DIFF	17.8275	4.4409e-15	DIFF	ATHILA7		ARNOLDY2,HELITRONY1D,HELITRONY1D,ATREP15
G2622	4	+	7389643	7391041	300.699	2.70893e-07	9341.55	8.25796e-74	31.0661	0	DIFF	16.957	0	DIFF	TAT1_ATH	ATSINE2A
G2672	4	+	8670519	8671265	421.318	0.000212001	1748.5	1.03309e-19	4.15007	2.2702e-06	DIFF	4.34109	8.7195e-05	DIFF	ATLINE1A
G2679	4	+	8959637	8960453	138.92	0.105954	465.847	9.03383e-13	3.35335	0.0018615	DIFF	2.8424	0.002933	DIFF	ATREP11	ATENSPM6, VANDAL6
G2686	4	-	9179855	9180223	82.628	0.254524	4836.63	2.47653e-32	58.535	5.699e-07	DIFF	27.6701	1.1299e-08	DIFF
G2722	4	+	10268169	10269010	153.908	0.500002	635.926	2.45959e-08	4.13186	0.0017702	DIFF	3.53142	2.1272e-05	DIFF			HELITRONY3,HELITRONY3,ATREP5
G3025	5	-	29133	29957	75.1225	0.216375	1156.81	4.41687e-13	15.399	8.1779e-05	DIFF	18.3218	6.2835e-06	DIFF
G3032	5	-	250674	250990	158.479	0.0135404	1244.72	5.6268e-07	7.85416	0.0011904	DIFF	2.20658	0.018597	DIFF		HARBINGER
G3053	5	+	726129	726344	953.802	0.0013328	20372	6.95968e-32	21.3587	0.00015091	DIFF	3.65491	0.0027053	DIFF
G3243	5	+	6324022	6325135	772.465	1.96707e-08	3338.54	1.92642e-18	4.32193	6.2247e-05	DIFF	3.11031	0.0010424	DIFF		ATSINE2A
G3295	5	-	7777206	7778659	387.467	1.07324e-07	3432.56	2.53425e-44	8.85897	2.9047e-08	DIFF	6.91617	6.5607e-07	DIFF			ATREP10D
G3298	5	+	7824089	7824542	181.67	0.29273	593.539	5.27219e-11	3.26713	7.3346e-05	DIFF	4.63668	0.0002214	DIFF	ATREP5,HELITRONY3
G3348	5	-	9346530	9347012	307.651	0.14086	1050.83	1.82612e-09	3.41566	4.5411e-05	DIFF	12.692	6.7217e-08	DIFF	ATHPOGON3		ATTIR16T3A,ATDNA2T9C
G3351	5	+	9486806	9487454	253.575	0.00030685	1317.87	4.36546e-15	5.19716	0.00020213	DIFF	13.7863	8.7612e-10	DIFF		ATREP15	ATREP1,ATREP4
G3415	5	+	11567586	11568467	90.9998	0.290422	480.283	3.55684e-08	5.27785	6.3326e-05	DIFF	8.8487	9.0298e-08	DIFF	ATMU2,ATENSPM1A,ATMU1,ATMU2	ATENSPM11	ATENSPM10,ATENSPM4
G3483	5	-	13326991	13327447	468.61	1.54775e-06	5083.71	1.97299e-34	10.8485	4.0079e-13	DIFF	5.22293	2.6535e-08	DIFF	ATHILA0_I,HELITRON1	ATENSPM6, HELITRON1	ATHILA3
G3490	5	-	13669208	13670008	70.1892	0.843879	3528.09	4.11795e-50	50.2654	0	DIFF	10.7311	9.881e-15	DIFF	ATREP15,ATREP15		ATLINE1_2,ATREP7
G3504	5	-	14004726	14005781	129.635	0.102463	440.231	9.26419e-18	3.39593	0.0004972	DIFF	0.912735	0.19021	NOT	ATLINE1A,BRODYAGA1	ATREP10A	HELITRONY1C
G3510	5	-	14563882	14567039	270.75	8.78413e-07	2191.93	4.86197e-50	8.09577	0	DIFF	7.16153	0	DIFF	SIMPLEGUY1		ATHATN2
a These represent the HLE values calculated using the intensity of 25-nt probes mapped to exons of the non-AGI TUs.
b The p-value was calculated using the Mann-Whitney U-test.
