# Supplementary material for: Arabidopsis HDA6 Regulates Locus-Directed Heterochromatin Silencing in Cooperation with MET1
Source: PLoS Genet. 2011 Apr 28;7(4):e1002055. doi: 10.1371/journal.pgen.1002055 (PMC3084210; doi:10.1371/journal.pgen.1002055)
Supplement: Table S3 — AGI annotated genes downregulated in axe1-5. The AGI genes that were transcriptionally downregulated in axe1-5 compared with wild-type plants (<1/3 fold, p-initial<10−6, FDR α = 0.05) are listed. (XLS) [file pgen.1002055.s016.xls]

## Sheet: S3
Supplemental Table S3
AGI annotated genes downregulated in axe1-5.
Gene	TE name	Chr	Strand	Start	End	DR5		axe1-5		axe1-5 / DR5	P-value c	FDR	met1-3 /Col	P-value c	FDR	Annotation d	Category
	used in this study a					Intensity b	P-initial	Intensity b	P-initial
At1g14880.1		1	-	5132530	5133711	3053.87	1.18721e-27	1001.96	2.95058e-12	0.328095	0.0022941	DIFF	6.75844	7.0012e-06	DIFF	similar to unknown protein	Unknown
At2g14610.1		2	-	6248786	6249545	1575.3	4.83119e-31	481.917	1.13889e-09	0.305921	4.5942e-06	DIFF	13.7727	2.7552e-10	DIFF	PATHOGENESIS-RELATED GENE 1	Function known
At2g36490.1		2	-	15315100	15321351	1409.14	3.78931e-39	433.154	9.44456e-20	0.307389	0	DIFF	0.162077	0	DIFF	REPRESSOR OF SILENCING1	Function known
At4g16870.1	AT4TE42860	4	-	9483974	9488416	881.492	1.00948e-47	205.362	7.88311e-06	0.232971	0	DIFF	0.245514	1.4389e-11	DIFF	transposable element gene; copia-like retrotransposon family	transposable elements
At4g25480.1		4	-	13018224	13019131	1038.27	3.73237e-22	335.1	5.41764e-12	0.322748	7.8378e-05	DIFF	0.437268	0.11349	NOT	DEHYDRATION RESPONSE ELEMENT B1A	Function known
a The name of the transposable elements used in this study are refferred to the databases at TAIR (http://www.arabidopsis.org/) and Anno-J (http://neomorph.salk.edu/epigenome/epigenome.html).
b These represent the HLE values calculated using the intensity of 25-nt probes mapped to exons of the AGI code genes.
c The p-value was calculated using the Mann-Whitney U-test.
d The annotations are refferred to the database at TAIR (http://www.arabidopsis.org/).
a These represent the HLE values calculated using the intensity of 25-nt probes mapped to exons of the AGI code genes.
