# Supplementary material for: Arabidopsis HDA6 Regulates Locus-Directed Heterochromatin Silencing in Cooperation with MET1
Source: PLoS Genet. 2011 Apr 28;7(4):e1002055. doi: 10.1371/journal.pgen.1002055 (PMC3084210; doi:10.1371/journal.pgen.1002055)
Supplement: Table S4 — AGI annotated genes upregulated in met1-3. The AGI genes that were transcriptionally upregulated in met1-3 compared with wild-type plants (>3 fold, p-initial<10−6, FDR α = 0.05) are listed. (XLS) [file pgen.1002055.s017.xls]

## Sheet: S4
Supplemental Table S4
AGI annotated genes upregulated in met1-3.
Gene	TE name	Chr	Strand	Start	End	Col		met1-3		met1-3 /Col	P-value b	FDR	axe1-5 / DR5	P-value b	FDR	Annotation d	Category
	used in this study a					Intensity a	P-initial	Intensity a	P-initial
At4g14365.1		4	-	8271460	8273761	439.072	1.95923e-13	1488.36	1.91635e-19	3.38979	3.7377e-05	DIFF	1.64512	0.13995	NOT	zinc finger family protein	unknown
At3g46090.1		3	-	16937201	16937835	409.654	0.0001029	1329.4	1.09289e-14	3.24518	0.000444	DIFF	1.64373	0.037107	NOT	ZAT7	Function known
At3g56400.1		3	-	20919907	20921460	1736.07	1.71636e-26	5697.39	1.35822e-42	3.28177	6.0096e-05	DIFF	0.918852	0.34754	NOT	WRKY DNA-binding protein 70	Function known
At4g23810.1		4	-	12392380	12393992	176.543	7.34552e-05	631.307	6.18276e-20	3.57594	2.4847e-11	DIFF	1.44225	0.0071736	NOT	WRKY DNA-binding protein 53	Function known
At1g21250.1		1	+	7439255	7442102	1056.77	1.61669e-32	3178.9	1.85194e-49	3.00813	5.4312e-13	DIFF	0.520323	0.00010528	DIFF	WAK1 (CELL WALL-ASSOCIATED KINASE)	Function known
At4g20000.1		4	+	10838320	10839152	137.166	0.00248889	556.13	2.57707e-24	4.05443	6.3757e-07	DIFF	0.858875	0.35497	NOT	VQ motif-containing protein	unknown
At1g47265.1		1	+	17326758	17327351	191.288	0.0181949	1206.52	6.8201e-22	6.30735	5.3693e-07	DIFF	9.08232	5.1075e-08	DIFF	unknown protein	Unknown
At1g47395.1		1	+	17385474	17385848	5742.97	1.81982e-15	20008.7	3.40571e-21	3.48403	0.0030362	DIFF	2.11189	0.048051	NOT	unknown protein	Unknown
At1g47660.1		1	-	17536381	17537991	161.463	0.00627086	605.129	4.845e-33	3.74779	1.6396e-05	DIFF	1.45309	0.22414	NOT	unknown protein	Unknown
At1g54420.1		1	+	20315286	20316085	144.69	0.0112796	1420.81	3.24388e-10	9.81968	0.027843	DIFF	0.297491	0.43328	NOT	unknown protein	Unknown
At2g01023.1		2	-	9648	9767	1	0.0533662	1687.98	2.46218e-16	1687.98	0.018452	DIFF	441.867	0.018452	NOT	unknown protein	Unknown
At2g11778.1		2	+	4735154	4735321	134.444	0.343448	20733.5	4.08395e-56	154.217	9.9863e-08	DIFF	1.22358	0.30325	NOT	unknown protein	Unknown
At2g13547.1		2	+	5654254	5654466	181.26	0.0582413	3232.3	1.69079e-29	17.8324	3.8604e-07	DIFF	4.44725	0.0011487	DIFF	unknown protein	Unknown
At2g23118.1		2	-	9848962	9849105	137.416	9.9942e-05	470.569	3.84006e-09	3.42441	0.029904	DIFF	0.765394	0.15669	NOT	unknown protein	Unknown
At2g30766.1		2	+	13115084	13115547	4209.36	1.45897e-22	13280.3	6.01453e-30	3.15495	0.00010259	DIFF	1.16088	0.33187	NOT	unknown protein	Unknown
At2g34655.1		2	+	14603710	14604619	499.812	4.24064e-11	6488.8	1.70521e-52	12.9825	5.9264e-13	DIFF	2.44361	6.7985e-06	DIFF	unknown protein	Unknown
At3g20362.1		3	+	7103823	7104256	741.653	7.93684e-14	2307.31	1.72052e-34	3.11104	0.0064469	DIFF	0.993724	0.10452	NOT	unknown protein	Unknown
At3g28899.1		3	+	10903564	10903752	382.588	0.000620866	8537.96	8.82551e-29	22.3163	4.0966e-07	DIFF	111.179	1.1049e-07	DIFF	unknown protein	Unknown
At3g30720.1		3	+	12351626	12352205	175.1	0.0121843	11448.6	6.22284e-27	65.3832	6.6807e-08	DIFF	7.11623	0.00075134	DIFF	unknown protein	Unknown
At3g30840.1		3	-	12590931	12591505	51.111	0.00050577	332.743	2.20846e-11	6.5102	0.034277	DIFF	0.186055	0.20926	NOT	unknown protein	Unknown
At3g43574.1		3	-	15490807	15491016	514.705	0.00196206	6200.27	1.64619e-15	12.0463	0.0019425	DIFF	1.38986	0.31427	NOT	unknown protein	Unknown
At3g45820.1		3	-	16851015	16851968	183.305	0.0313709	577.925	3.46378e-24	3.15281	0.0043322	DIFF	1.76466	0.063258	NOT	unknown protein	Unknown
At3g48131.1		3	-	17786441	17786572	97.1332	0.588143	698.665	3.64581e-07	7.19285	0.0075815	DIFF	4.91296	0.20666	NOT	unknown protein	Unknown
At4g07868.1		4	+	4691903	4692537	137.406	0.0067658	698.421	4.85855e-08	5.0829	0.020776	DIFF	1.39933	0.18753	NOT	unknown protein	Unknown
At4g07965.1		4	+	4808632	4809349	220.787	0.00638188	1678.93	1.23472e-42	7.6043	5.3586e-07	DIFF	11.0546	1.9058e-10	DIFF	unknown protein	Unknown
At4g08691.1		4	-	5555313	5556613	180.658	0.0141897	2087.12	5.18919e-61	11.5529	2.2204e-16	DIFF	4.60982	1.1669e-08	DIFF	unknown protein	Unknown
At4g16215.1		4	-	9179259	9179848	155.325	2.66157e-06	46133.7	3.21958e-48	297.014	8.1564e-10	DIFF	236.943	1.3561e-08	DIFF	unknown protein	Unknown
At5g15360.1		5	-	4987440	4989185	532.024	2.20123e-18	3865.22	6.99655e-73	7.26512	4.6629e-14	DIFF	6.3735	4.6617e-10	DIFF	unknown protein	Unknown
At5g15420.1		5	-	5007829	5008967	61.3358	0.12482	736.749	1.71644e-19	12.0117	2.065e-09	DIFF	1.16441	0.44701	NOT	unknown protein	Unknown
At5g26270.1		5	+	9206511	9207515	908.195	3.45589e-30	20453.3	5.19964e-83	22.5208	0	DIFF	45.4952	0	DIFF	unknown protein	Unknown
At5g28052.1		5	-	10050226	10050321	74.375	0.00777171	928.09	1.5274e-30	12.4785	0.00029598	DIFF	1.05878	0.44012	NOT	unknown protein	Unknown
At5g28560.1		5	+	10566850	10567134	163.122	0.124207	1668.28	3.93616e-33	10.2272	0.00019469	DIFF	0.49414	0.5	NOT	unknown protein	Unknown
At5g29044.1		5	+	11107385	11107516	1	1.59976e-08	141.757	1.18938e-13	141.757	0.029522	DIFF	1	0.17529	NOT	unknown protein	Unknown
At5g34869.1		5	+	13078265	13079460	187.417	0.00122855	7168.63	1.02602e-61	38.2496	0	DIFF	1.06647	0.23057	NOT	unknown protein	Unknown
At5g35375.1		5	+	13609485	13610379	116.573	0.0136717	1218.35	1.00512e-10	10.4514	5.5618e-10	DIFF	2.01517	0.011309	NOT	unknown protein	Unknown
At5g35480.1		5	-	13706434	13706788	824.649	1.69616e-06	7575.94	4.20604e-10	9.18687	0.0029366	DIFF	2.81053	0.01083	NOT	unknown protein	Unknown
At5g35490.1		5	+	13707047	13707778	680.307	7.63088e-09	19203	6.9727e-42	28.227	6.167e-08	DIFF	7.02289	0.00032665	DIFF	unknown protein	Unknown
At5g51090.1		5	-	20789463	20790420	127.272	3.39145e-05	538.206	9.69713e-12	4.22879	0.007146	DIFF	0.825424	0.28119	NOT	unknown protein	Unknown
At4g08430.1		4	-	5347393	5350433	112.191	0.152708	1318.84	4.7446e-19	11.7553	2.065e-14	DIFF	7.17134	7.5386e-08	DIFF	Ulp1 protease family protein	unknown
At5g45570.1		5	+	18489528	18492801	139.353	0.00118035	3098.74	2.12432e-10	22.2366	1.0288e-06	DIFF	29.7469	1.3209e-06	DIFF	Ulp1 protease family protein	unknown
At5g28235.1		5	-	10201275	10203339	68.8903	0.0285733	1186.09	3.303e-08	17.2171	0.00027971	DIFF	7.53526	0.001257	DIFF	Ulp1 protease family protein	unknown
At2g36790.1		2	-	15427269	15428945	137.717	0.0112303	420.359	1.26713e-11	3.05234	1.042e-06	DIFF	0.952023	0.34502	NOT	UDP-GLUCOSYL TRANSFERASE 73C6	Function known
At4g07490.1		4	-	4272962	4274870	145.729	0.0261149	744.42	2.60977e-16	5.10825	1.6998e-08	DIFF	0.859863	0.25033	NOT	transposable element gene	transposable element
At4g03860.1		4	+	1806586	1809635	202.257	3.78808e-07	1525.09	2.36862e-29	7.54036	1.2072e-10	DIFF	0.973108	0.35689	NOT	transposable element gene	transposable element
At2g26630.1		2	+	11334571	11335805	171.904	0.000869579	725.22	7.20311e-13	4.21875	0.0024019	DIFF	2.3243	0.11083	NOT	transposable element gene; transposase IS4 family protein	transposable element
At2g11120.1		2	-	4416427	4417659	211.422	2.22368e-05	780.071	8.92847e-20	3.68964	4.4124e-07	DIFF	0.859582	0.29356	NOT	transposable element gene	transposable element
At4g07519.1		4	+	4331912	4332670	9.03817	0.065088	2437.77	2.18029e-13	269.719	0.00014139	DIFF	1.60473	0.42523	NOT	transposable element gene	transposable element
At2g12250.1		2	-	4920364	4921320	300.892	2.64995e-06	2574.98	6.50019e-18	8.55782	7.2959e-07	DIFF	0.745061	0.31582	NOT	transposable element gene	transposable element
At1g17277.1		1	-	5915637	5916205	95.9553	0.498064	1605.94	3.04774e-10	16.7363	1.2941e-06	DIFF	1.81248	0.022257	NOT	transposable element gene	transposable element
At2g14020.1		2	-	5900869	5901354	141.253	0.0857116	530.391	2.44893e-16	3.7549	9.6104e-05	DIFF	0.885571	0.48358	NOT	transposable element gene	transposable element
At5g15990.1		5	+	5217778	5218270	207.142	1.74737e-05	715.168	6.98517e-13	3.45255	3.1103e-05	DIFF	0.742284	0.47835	NOT	transposable element gene	transposable element
At3g47320.1		3	+	17444444	17444951	137.743	0.0437826	19764.2	5.55959e-09	143.486	0.0019425	DIFF	1.31819	0.24708	NOT	transposable element gene	transposable element
At3g29660.1		3	+	11525003	11526500	60.524	0.414518	276.599	4.69108e-07	4.57007	0.00023169	DIFF	1.58809	0.23273	NOT	transposable element gene	transposable element
At2g23480.1		2	+	10008973	10011768	105.984	0.000688356	535.848	2.06404e-13	5.05593	0.00094263	DIFF	2.14375	0.050405	NOT	transposable element gene	transposable element
At2g24910.1		2	+	10605210	10605752	147.457	0.00124307	468.901	7.85825e-07	3.17992	0.032902	DIFF	1.03835	0.27653	NOT	transposable element gene	transposable element
At1g43590.1		1	+	16416561	16417067	196.248	0.0363023	1890.58	3.90252e-30	9.63363	3.9382e-07	DIFF	7.52225	0.00043142	DIFF	transposable element gene	transposable element
At2g06914.1		2	+	2827621	2828097	309.698	0.000157177	4629.39	4.91913e-26	14.9481	0.00017989	DIFF	0.8999	0.3847	NOT	transposable element gene	transposable element
At2g14730.1		2	+	6312631	6314391	128.335	0.034859	4219.21	6.67355e-33	32.8765	0.0050727	DIFF	1.09011	0.33278	NOT	transposable element gene	transposable element
At3g15310.1		3	-	5152106	5153649	172	0.0557968	559.211	9.31658e-10	3.25123	1.8874e-05	DIFF	0.978265	0.39202	NOT	transposable element gene	transposable element
At2g07710.1		2	+	3554677	3555129	90.13	0.414375	2932.58	3.86115e-13	32.5372	1.0169e-06	DIFF	1.2401	0.34448	NOT	transposable element gene	transposable element
At5g32169.1		5	+	11477671	11478447	252.583	0.000116775	16894.5	1.76773e-28	66.8869	2.4363e-07	DIFF	3.57102	0.23375	NOT	transposable element gene	transposable element
At5g31753.1		5	+	11713960	11714929	121.672	0.14296	653.459	2.02472e-07	5.37066	0.0039358	DIFF	0.78219	0.48019	NOT	transposable element gene	transposable element
At2g12320.1		2	+	4942708	4943368	114.116	0.582598	8283.83	3.20917e-15	72.5913	5.6407e-07	DIFF	1.87932	0.29184	NOT	transposable element gene	transposable element
At5g32405.1		5	+	12034180	12034950	172.213	0.303628	35488.7	5.62964e-24	206.074	0.00015091	DIFF	3.17815	0.043736	NOT	transposable element gene	transposable element
At4g05636.1		4	+	3013275	3013856	1457.17	1.04716e-09	38352.1	2.56755e-27	26.3196	1.5875e-05	DIFF	1.33145	0.096917	NOT	transposable element gene	transposable element
At2g10285.1		2	+	3962081	3962757	268.176	0.0304965	7955.79	1.67752e-21	29.6663	5.2945e-05	DIFF	2.03014	0.10964	NOT	transposable element gene	transposable element
At1g12725.1	AT1TE14085	1	-	4333381	4334031	170.437	0.223963	5377.6	6.70924e-24	31.5518	2.4117e-07	DIFF	0.908733	0.4787	NOT	transposable element gene	transposable element
At5g28480.1		5	+	10433341	10438296	90.8553	0.000184441	289.391	7.89853e-07	3.18519	0.027928	DIFF	2.75443	0.02752	NOT	transposable element gene	transposable element
At4g07523.1		4	+	4340661	4341074	124.851	0.849814	23313.7	1.38584e-10	186.732	0.024767	DIFF	0.254751	0.12316	NOT	transposable element gene	transposable element
At5g28760.1		5	+	10786312	10788953	115.034	0.0061368	1391.37	4.28219e-29	12.0953	0	DIFF	0.855922	0.036001	NOT	transposable element gene	transposable element
At2g15815.1		2	-	6894130	6894624	105.385	0.243718	549.928	1.35363e-12	5.21828	0.00027764	DIFF	1.22483	0.31725	NOT	transposable element gene	transposable element
At5g33230.1		5	+	12493907	12494364	268.032	0.00860425	6188.09	3.02198e-15	23.0871	0.00029799	DIFF	0.786438	0.33629	NOT	transposable element gene	transposable element
At3g30360.1		3	+	11967002	11967542	156.025	0.0313689	1940.19	1.78062e-18	12.4351	5.1893e-06	DIFF	2.31513	0.22414	NOT	transposable element gene	transposable element
At5g37880.1		5	-	15101690	15102218	110.052	0.550168	1696.85	2.81971e-14	15.4186	9.5241e-07	DIFF	0.414161	0.017253	NOT	transposable element gene	transposable element
At4g04394.1		4	+	2157648	2158103	345.108	0.0277727	3289.98	2.19855e-16	9.53319	0.0003288	DIFF	0.416084	0.2804	NOT	transposable element gene	transposable element
At3g47330.1		3	-	17445478	17447897	206.135	0.000748732	2588.07	2.71065e-14	12.5552	5.6116e-09	DIFF	0.89252	0.49496	NOT	transposable element gene	transposable element
At2g23710.1		2	+	10092987	10095119	55.2253	0.122494	4324.4	1.62329e-13	78.3047	7.864e-07	DIFF	0.410294	0.28445	NOT	transposable element gene	transposable element
At5g37390.1		5	-	14848662	14851085	157.369	0.00113724	1500.77	1.245e-14	9.53663	8.8527e-09	DIFF	1.19807	0.29649	NOT	transposable element gene	transposable element
At5g44415.1		5	+	17911173	17913602	114.334	0.00239012	1007.31	8.94216e-10	8.81024	0.013061	DIFF	1.43718	0.30384	NOT	transposable element gene	transposable element
At4g06637.1		4	+	3526419	3526828	163.602	0.000820961	4022.08	3.22814e-32	24.5845	4.2598e-06	DIFF	0.826814	0.11169	NOT	transposable element gene	transposable element
At1g43230.1		1	-	16300385	16300798	134.205	0.166367	2354.15	2.17384e-08	17.5414	0.0077838	DIFF	0.880544	0.5	NOT	transposable element gene	transposable element
At3g33572.1		3	-	14066693	14067085	85.2967	0.665198	3140.4	3.54716e-22	36.8174	6.6418e-07	DIFF	2.01962	0.23567	NOT	transposable element gene	transposable element
At4g08602.1		4	-	5489256	5489971	140.364	0.165107	1570.1	1.17225e-20	11.1859	1.0891e-08	DIFF	0.818252	0.38793	NOT	transposable element gene	transposable element
At5g27180.1		5	-	9566766	9567179	361.177	0.0213956	2090.49	3.70935e-12	5.78799	0.012361	DIFF	0.538706	0.33457	NOT	transposable element gene	transposable element
At5g27160.1		5	+	9562599	9565844	172.529	0.000744888	919.475	3.49171e-15	5.32939	1.7723e-07	DIFF	0.747104	0.36743	NOT	transposable element gene	transposable element
At4g06724.1		4	-	4026261	4026599	300.362	0.24642	19870	9.29592e-14	66.1535	0.0019425	DIFF	0.992928	0.46595	NOT	transposable element gene	transposable element
At4g06728.1		4	-	4033354	4033701	194.587	0.117335	9456.6	2.34122e-14	48.5983	0.00048974	DIFF	5.87568	0.25119	NOT	transposable element gene	transposable element
At1g37015.1		1	+	14046456	14047300	137.117	0.000126264	4902.42	3.08915e-19	35.7536	0.010067	DIFF	0.626229	0.49127	NOT	transposable element gene	transposable element
At1g34590.1	AT1TE41345	1	+	12665145	12667796	318.864	2.21482e-07	1597.53	5.69304e-36	5.01007	0	DIFF	1.09673	0.22303	NOT	transposable element gene	transposable element
At3g31540.1		3	-	12845871	12848227	159.416	0.00124583	816.278	8.53616e-16	5.12043	1.5396e-11	DIFF	1.0356	0.32384	NOT	transposable element gene	transposable element
At1g41855.1		1	+	15640046	15642179	138.508	0.000338164	2373.58	1.31401e-29	17.1368	1.6633e-05	DIFF	1.06488	0.252	NOT	transposable element gene	transposable element
At1g36763.1		1	-	13922322	13922716	21.1627	1	21059.8	1.17351e-16	995.138	0.0016728	DIFF	11.425	0.0765	NOT	transposable element gene	transposable element
At3g42254.1		3	+	14425990	14426384	133.817	0.353084	53825	6.7469e-16	402.228	0.0018499	DIFF	5.75243	0.142	NOT	transposable element gene	transposable element
At3g43370.1		3	+	15334326	15335274	73.7713	0.251268	337.339	2.68841e-08	4.57277	0.00013802	DIFF	0.758037	0.20136	NOT	transposable element gene	transposable element
At3g30810.1		3	+	12495302	12498859	181.569	4.97452e-05	976.996	5.08434e-24	5.38085	3.1106e-12	DIFF	1.02005	0.44909	NOT	transposable element gene	transposable element
At2g12520.1		2	-	5111500	5112898	273.255	3.78338e-06	11090.6	4.00429e-59	40.587	0	DIFF	0.795079	0.15927	NOT	transposable element gene	transposable element
At2g05000.1		2	-	1761801	1762375	120.685	0.00839941	10373.9	7.24809e-29	85.9585	1.1732e-08	DIFF	2.08365	0.34497	NOT	transposable element gene	transposable element
At5g37385.1		5	+	14847683	14848190	60.9515	0.593486	40601.2	1.88885e-18	666.123	0.00015091	DIFF	0.44771	0.2804	NOT	transposable element gene	transposable element
At1g54926.1		1	-	20480291	20481440	31.4107	0.337203	975.816	1.53698e-07	31.0664	4.1118e-06	DIFF	3.68711	0.246	NOT	transposable element gene	transposable element
At2g12505.1		2	+	5103120	5104441	28.1388	0.253243	377.005	4.68813e-08	13.398	0.017614	DIFF	0.941865	0.15714	NOT	transposable element gene	transposable element
At4g04400.1		4	-	2161214	2163865	303.49	5.69275e-06	1596.59	6.86093e-11	5.26077	0.00017116	DIFF	1.15277	0.19218	NOT	transposable element gene	transposable element
At2g14330.1		2	+	6081244	6082476	195.863	0.0175787	12494	6.56651e-22	63.7895	5.924e-07	DIFF	0.601236	0.23044	NOT	transposable element gene	transposable element
At4g18420.1		4	-	10174422	10174971	138.631	0.177497	492.836	9.90832e-12	3.55502	9.9428e-05	DIFF	0.765496	0.32472	NOT	transposable element gene	transposable element
At4g04525.1		4	-	2250847	2251447	145.005	0.12368	598.375	5.96707e-15	4.12658	2.1221e-06	DIFF	1.18893	0.48884	NOT	transposable element gene	transposable element
At4g09400.1		4	-	5953223	5958054	216.937	0.000572245	886.086	1.40453e-16	4.08453	6.3449e-08	DIFF	1.08564	0.37912	NOT	transposable element gene	transposable element
At4g06672.1		4	-	3888623	3889198	128.89	0.214097	3299.75	4.33047e-19	25.6013	1.2455e-06	DIFF	2.06413	0.018879	NOT	transposable element gene	transposable element
At3g29610.1		3	+	11412081	11412569	88.7865	0.0426989	467.271	1.16352e-07	5.26286	0.00057204	DIFF	1.42663	0.20774	NOT	transposable element gene	transposable element
At5g31873.1		5	+	11763470	11765001	124.275	9.38511e-05	532.173	4.49285e-07	4.28222	0.0012781	DIFF	1.70239	0.20652	NOT	transposable element gene	transposable element
At4g04070.1		4	-	1951540	1954606	223.068	2.66681e-05	2536.59	7.3358e-39	11.3714	0	DIFF	1.02954	0.39157	NOT	transposable element gene	transposable element
At4g08113.1		4	+	5064588	5067428	234.664	1.89088e-11	3000.73	8.22915e-31	12.7873	0	DIFF	1.40763	0.13977	NOT	transposable element gene	transposable element
At4g07530.1		4	-	4365347	4368612	191.169	1.90914e-05	1966.52	4.64094e-32	10.2868	6.4393e-15	DIFF	1.12586	0.45731	NOT	transposable element gene	transposable element
At1g43880.1		1	+	16630750	16632385	210.008	0.00293431	2062.53	1.44094e-23	9.8212	7.8873e-08	DIFF	1.16122	0.37527	NOT	transposable element gene	transposable element
At1g42367.1		1	-	15837076	15837528	348.429	0.088736	41581.3	8.55838e-08	119.339	0.013777	DIFF	0.605216	0.29034	NOT	transposable element gene	transposable element
At3g30690.1		3	-	12247360	12247980	682.912	6.61164e-07	15824.9	1.21651e-11	23.1727	0.0089134	DIFF	2.46841	0.26251	NOT	transposable element gene	transposable element
At5g32775.1		5	-	12366976	12367872	154.15	0.0179993	6283.16	2.34714e-17	40.76	2.4876e-05	DIFF	1.66106	0.22471	NOT	transposable element gene	transposable element
At1g40125.1		1	+	15216721	15217806	108.753	0.000338919	13599.1	3.74003e-38	125.046	5.282e-11	DIFF	0.952918	0.41615	NOT	transposable element gene	transposable element
At2g10175.1		2	-	3869975	3870636	421.795	0.00719739	6295.92	4.03973e-14	14.9265	0.00048277	DIFF	0.742907	0.39646	NOT	transposable element gene	transposable element
At3g33080.1		3	-	13827628	13828157	220.212	0.572243	9761.39	7.3709e-14	44.3272	0.00046144	DIFF	0.9656	0.30842	NOT	transposable element gene	transposable element
At3g32080.1		3	-	13080461	13082051	241.331	0.0248283	846.006	1.89099e-11	3.50558	0.015031	DIFF	3.68397	0.031035	NOT	transposable element gene	transposable element
At2g04000.1		2	-	1267759	1268334	168.104	0.0147926	11617.8	1.81445e-10	69.1108	2.9309e-05	DIFF	50.378	0.00052251	DIFF	transposable element gene	transposable element
At2g04320.1		2	+	1509374	1509907	49.3567	0.871421	28015.9	1.0539e-12	567.621	0.023151	DIFF	13.9765	0.024767	NOT	transposable element gene	transposable element
At3g32070.1		3	+	13079423	13079998	38.7717	0.104981	10011.6	6.68782e-09	258.219	0.016895	DIFF	3.99754	0.02753	NOT	transposable element gene	transposable element
At5g35792.1		5	+	13981873	13982448	214.146	0.00921595	12381.7	9.46199e-19	57.819	3.557e-05	DIFF	14.9718	0.059471	NOT	transposable element gene	transposable element
At2g07770.1		2	+	3586860	3588939	211.088	0.000695244	874.563	1.01341e-15	4.14312	1.7092e-05	DIFF	1.49937	0.14338	NOT	transposable element gene	transposable element
At3g43530.1		3	-	15438133	15441064	154.968	0.0300306	854.239	3.23238e-26	5.51236	5.6621e-15	DIFF	1.36427	0.091707	NOT	transposable element gene	transposable element
At2g10980.1		2	+	4343355	4344549	148.761	0.0526077	1371.74	1.55305e-34	9.2211	8.8818e-16	DIFF	1.71456	0.06864	NOT	transposable element gene	transposable element
At5g32621.1		5	+	12288590	12290958	131.462	0.00684133	667.847	3.69005e-19	5.08015	6.239e-08	DIFF	1.33767	0.15806	NOT	transposable element gene	transposable element
At5g33220.1		5	+	12483340	12486151	125.856	4.33654e-07	2101.17	6.52763e-17	16.695	1.9982e-09	DIFF	0.699351	0.091703	NOT	transposable element gene	transposable element
At5g28785.1		5	+	10817198	10818481	84.2128	0.0194549	20198.7	1.71446e-48	239.853	6.5665e-11	DIFF	1.39282	0.39759	NOT	transposable element gene	transposable element
At3g45350.1		3	+	16650026	16651496	437.172	3.04317e-06	18205.6	4.93965e-17	41.644	0.00015156	DIFF	0.996223	0.40857	NOT	transposable element gene	transposable element
At2g04600.1		2	-	1608073	1609755	109.834	0.0436864	433.85	2.62686e-07	3.95005	0.0017236	DIFF	0.912009	0.47368	NOT	transposable element gene	transposable element
At3g30610.1		3	-	12189170	12189508	334.55	0.0286318	1352.66	1.41726e-17	4.04322	0.014509	DIFF	0.951495	0.12474	NOT	transposable element gene	transposable element
At2g13070.1		2	+	5384509	5385228	210.729	0.000160578	2405.19	3.90056e-18	11.4137	2.0997e-06	DIFF	0.752834	0.051948	NOT	transposable element gene	transposable element
At2g06630.1		2	-	2645685	2646380	101.004	0.0794819	528.755	4.06607e-12	5.23499	0.0014277	DIFF	0.516167	0.19886	NOT	transposable element gene	transposable element
At4g07485.1		4	-	4270744	4271688	179.459	0.506282	7060.86	3.19302e-24	39.3453	0.0013286	DIFF	106.277	0.11503	NOT	transposable element gene	transposable element
At2g07880.1		2	+	3604525	3605046	138.269	8.51673e-05	1102.95	3.40898e-12	7.97684	0.030595	DIFF	3.07058	0.14417	NOT	transposable element gene	transposable element
At5g31838.1		5	-	11759876	11760214	43.8965	0.252093	10108.9	1.86754e-45	230.289	8.6343e-09	DIFF	0.461093	0.12825	NOT	transposable element gene	transposable element
At3g30650.1		3	+	12203280	12204656	151.696	0.013669	2418.18	1.15997e-24	15.941	0.0001559	DIFF	0.905229	0.4791	NOT	transposable element gene	transposable element
At2g04460.1		2	-	1547685	1548254	268.274	0.00177077	7622.8	5.79465e-59	28.4142	1.1102e-16	DIFF	10.1772	2.2833e-11	DIFF	transposable element gene	transposable element
At2g04210.1		2	+	1436125	1437587	137.02	0.000869579	2059.07	6.02319e-17	15.0275	2.2635e-07	DIFF	1.23659	0.13477	NOT	transposable element gene	transposable element
At1g40115.1		1	+	15181582	15182034	163.402	0.00276393	19019.3	4.98201e-26	116.396	1.55e-05	DIFF	1.1175	0.42997	NOT	transposable element gene	transposable element
At2g11090.1		2	-	4406516	4407042	186.146	1.13613e-07	15427.5	1.3977e-27	82.8785	0.00021871	DIFF	1.60713	0.33677	NOT	transposable element gene	transposable element
At3g15600.1		3	+	5279439	5281424	197.376	3.48993e-05	1122.46	8.83793e-23	5.68691	2.1332e-12	DIFF	0.929194	0.27034	NOT	transposable element gene	transposable element
At1g43920.1		1	+	16662430	16663196	134.205	0.156941	2451.91	1.44736e-24	18.2699	1.1005e-12	DIFF	0.824007	0.49389	NOT	transposable element gene	transposable element
At2g10110.1		2	+	3837634	3838143	155.973	0.000432636	2923.34	1.09091e-14	18.7426	0.035148	DIFF	1.52215	0.22694	NOT	transposable element gene	transposable element
At3g31955.1		3	-	12956480	12956901	115.73	0.537125	11972.4	2.37902e-21	103.451	1.3352e-07	DIFF	0.763879	0.16318	NOT	transposable element gene	transposable element
At4g04396.1		4	-	2158455	2159000	212.268	5.59476e-06	748.895	6.39975e-11	3.52806	0.0053225	DIFF	1.18083	0.42411	NOT	transposable element gene	transposable element
At5g27500.1		5	+	9708139	9709447	80.6527	0.0101126	920.197	1.54595e-33	11.4094	7.9711e-06	DIFF	1.29716	0.36252	NOT	transposable element gene	transposable element
At4g05640.1		4	+	3022681	3023682	61.9878	0.140453	13000.7	4.16687e-29	209.73	2.1765e-07	DIFF	0.225349	0.41477	NOT	transposable element gene	transposable element
At2g10070.1		2	-	3825754	3826784	329.999	2.69429e-08	1156.69	5.43796e-15	3.50513	0.0063798	DIFF	1.44469	0.32222	NOT	transposable element gene	transposable element
At3g30670.1		3	-	12229566	12230435	185.444	0.224235	9415.11	2.61524e-09	50.7706	0.0011275	DIFF	0.989934	0.0035861	DIFF	transposable element gene	transposable element
At4g08013.1		4	+	4835506	4835938	359.589	3.65653e-05	2763.68	6.88441e-32	7.68566	0.00033966	DIFF	1.20189	0.47866	NOT	transposable element gene	transposable element
At2g09900.1		2	-	3758425	3759020	692.073	7.7426e-06	24699.1	7.67765e-23	35.6886	0.00013747	DIFF	3.53355	0.054033	NOT	transposable element gene	transposable element
At4g06603.1		4	+	3682800	3685304	226.414	5.01212e-08	808.868	1.49444e-26	3.57252	3.09e-07	DIFF	1.03737	0.37283	NOT	transposable element gene	transposable element
At5g28570.1		5	+	10574625	10575163	162.469	4.58981e-06	2118.97	3.75782e-16	13.0423	1.2468e-05	DIFF	1.79756	0.095089	NOT	transposable element gene	transposable element
At3g32900.1		3	+	13462616	13466130	95.622	0.0193364	990.199	7.63334e-09	10.3553	3.4212e-05	DIFF	1.04156	0.38125	NOT	transposable element gene	transposable element
At2g14130.1		2	+	5967882	5972527	72.3802	9.71834e-05	1507.61	1.86789e-12	20.829	3.3715e-06	DIFF	1.0588	0.26615	NOT	transposable element gene	transposable element
At3g44500.1		3	+	16112404	16117068	189.827	0.00175443	5803.2	6.33287e-11	30.571	5.4843e-08	DIFF	1.92882	0.016638	NOT	transposable element gene	transposable element
At5g34900.1		5	-	13231926	13236592	81.0665	0.044494	3329.1	1.93052e-19	41.0663	7.9936e-15	DIFF	1.31388	0.4436	NOT	transposable element gene	transposable element
At4g04010.1		4	-	1925650	1930394	110.486	0.071955	1849.2	1.62943e-10	16.737	1.478e-09	DIFF	0.673992	0.42823	NOT	transposable element gene	transposable element
At3g29210.1		3	+	11178527	11181209	97.976	0.117754	2043.41	1.73431e-13	20.8562	2.2965e-07	DIFF	1.37672	0.45577	NOT	transposable element gene	transposable element
At3g30440.1		3	+	12080396	12084354	50.2743	0.0105947	2456.96	1.86955e-10	48.8711	1.9891e-05	DIFF	0.877911	0.49121	NOT	transposable element gene	transposable element
At1g35650.1		1	-	13187263	13191727	169.064	7.15035e-06	1256.03	1.09875e-14	7.42932	2.5757e-14	DIFF	0.866293	0.34808	NOT	transposable element gene	transposable element
At4g04820.1		4	-	2443690	2444508	113.976	0.350559	1191.36	6.17347e-15	10.4527	0.0006196	DIFF	0.307659	0.085675	NOT	transposable element gene	transposable element
At3g47260.1		3	+	17414114	17418812	159.245	0.00133248	9512.04	9.83217e-08	59.7321	0.00016154	DIFF	0.718445	0.41333	NOT	transposable element gene	transposable element
At1g43870.1		1	+	16629534	16630535	144.907	0.0112465	1342.68	2.48225e-27	9.2658	1.3727e-10	DIFF	0.983972	0.30789	NOT	transposable element gene	transposable element
At4g01980.1		4	-	863351	864259	116.185	0.447181	565.708	7.48572e-08	4.86903	0.00044698	DIFF	1.03803	0.42998	NOT	transposable element gene	transposable element
At3g47270.1		3	+	17420777	17424798	109.042	0.000593984	985.464	2.71216e-11	9.03747	2.4241e-07	DIFF	0.508245	0.43184	NOT	transposable element gene	transposable element
At2g04970.1		2	-	1745970	1750204	94.9447	0.011674	525	5.36362e-08	5.52953	4.919e-05	DIFF	0.876926	0.45499	NOT	transposable element gene	transposable element
At1g37080.1		1	-	14113899	14114696	79.1855	0.277747	427.121	1.81984e-12	5.39393	3.6379e-06	DIFF	1.07345	0.49778	NOT	transposable element gene	transposable element
At2g16140.1		2	+	7012905	7015354	166.873	0.000582636	729.503	2.32868e-26	4.37161	6.6613e-16	DIFF	1.22683	0.19796	NOT	transposable element gene	transposable element
At2g06430.1		2	+	2543158	2547823	121.358	0.0140082	494.785	1.3075e-11	4.07707	1.1959e-05	DIFF	0.844513	0.34058	NOT	transposable element gene	transposable element
At2g15190.1		2	+	6599990	6604640	133.316	0.0141804	788.175	2.5877e-13	5.91208	1.2638e-05	DIFF	0.749796	0.055356	NOT	transposable element gene	transposable element
At2g02210.1		2	-	577380	582049	125.259	0.0147926	917.31	1.93835e-08	7.32331	0.00020421	DIFF	0.848516	0.1091	NOT	transposable element gene	transposable element
At2g15140.1		2	+	6573791	6578465	166.754	0.00110396	2281.69	6.70273e-08	13.683	0.00076026	DIFF	0.533655	0.12105	NOT	transposable element gene	transposable element
At5g35025.1		5	+	13302875	13306952	123.258	1.64528e-05	519.418	1.98019e-14	4.21407	5.8317e-09	DIFF	1.21717	0.35139	NOT	transposable element gene	transposable element
At4g04293.1	AT4TE09845	4	+	2076830	2077359	279.507	0.00515307	49942.3	1.78482e-57	178.68	3.3307e-15	DIFF	7.52076	9.1455e-09	DIFF	transposable element gene	transposable element
At2g12380.1		2	-	4993269	4996440	267.14	7.09399e-12	945.912	3.10177e-30	3.54088	5.1237e-10	DIFF	1.11097	0.39222	NOT	transposable element gene	transposable element
At1g36810.1		1	+	13952015	13955023	158.839	4.5087e-12	1107.91	2.57046e-12	6.97505	2.285e-07	DIFF	0.912615	0.40987	NOT	transposable element gene	transposable element
At1g38390.1		1	+	14452252	14452782	365.631	0.0156343	59013.8	1.61852e-12	161.403	0.00017306	DIFF	13.0495	0.00017306	DIFF	transposable element gene	transposable element
At1g38550.1		1	+	14508981	14509625	146.426	0.00228237	1201.65	1.27934e-15	8.20653	4.6064e-05	DIFF	1.49726	0.14327	NOT	transposable element gene	transposable element
At1g41680.1		1	+	15485293	15486498	70.2595	0.0492141	12334.2	9.81115e-19	175.552	1.3315e-09	DIFF	2.88598	0.15144	NOT	transposable element gene	transposable element
At1g41720.1		1	+	15502969	15505038	108.919	0.00127523	4477.69	6.51895e-29	41.1103	0	DIFF	0.8799	0.42342	NOT	transposable element gene	transposable element
At1g41723.1		1	+	15494394	15494975	114.334	0.324194	18612.6	7.1481e-22	162.791	2.3456e-07	DIFF	6.71384	0.0026069	DIFF	transposable element gene	transposable element
At1g41726.1		1	+	15505801	15506427	190.209	0.0257068	19338.4	3.11738e-14	101.669	5.1128e-05	DIFF	2.85863	0.0067063	NOT	transposable element gene	transposable element
At1g42040.1		1	-	15707523	15708092	590.767	1.13374e-05	33020.8	1.99585e-31	55.8948	5.6605e-09	DIFF	4.20105	0.10448	NOT	transposable element gene	transposable element
At1g42050.1		1	-	15709518	15712726	207.1	1.2828e-09	7071.97	2.94056e-48	34.1476	0	DIFF	1.08051	0.31957	NOT	transposable element gene	transposable element
At1g42300.1		1	-	15793168	15794219	134.3	0.0811177	13050.5	1.29461e-27	97.1742	4.0991e-08	DIFF	1.15373	0.13467	NOT	transposable element gene	transposable element
At1g42360.1		1	-	15827167	15829017	101.44	0.0485118	655.461	1.5787e-09	6.46156	0.003443	DIFF	3.24308	0.143	NOT	transposable element gene	transposable element
At1g42590.1		1	+	15999457	16002820	133.217	0.00590794	564.403	2.10859e-14	4.23672	4.2188e-15	DIFF	2.20471	1.5945e-07	DIFF	transposable element gene	transposable element
At2g02205.1		2	-	576058	576589	154.941	0.186184	2562.52	1.56888e-31	16.5387	2.1218e-11	DIFF	1.05686	0.43094	NOT	transposable element gene	transposable element
At2g06165.1		2	-	2409739	2410482	108.49	0.00714659	1327.43	1.61633e-28	12.2355	8.765e-08	DIFF	0.901168	0.43621	NOT	transposable element gene	transposable element
At2g06180.1		2	-	2419316	2422447	233.368	1.17536e-15	4506.94	1.06892e-77	19.3126	0	DIFF	0.942981	0.41269	NOT	transposable element gene	transposable element
At2g06245.1		2	+	2447767	2448510	9.8305	0.0838367	9838.33	1.40988e-14	1000.8	2.4932e-06	DIFF	2.42087	0.07774	NOT	transposable element gene	transposable element
At2g06250.1		2	+	2449506	2450769	120.611	0.00169	6655.26	3.84964e-20	55.1795	1.6591e-09	DIFF	0.713434	0.44199	NOT	transposable element gene	transposable element
At2g06303.1		2	+	2487807	2488535	222.998	0.0701026	19142.4	1.06512e-17	85.8411	3.5221e-06	DIFF	0.530137	0.37236	NOT	transposable element gene	transposable element
At2g06330.1		2	+	2495458	2497281	167.235	0.00147347	3987.52	7.31155e-21	23.8438	1.5354e-12	DIFF	0.783446	0.11853	NOT	transposable element gene	transposable element
At2g06335.1		2	+	2499006	2499977	58.2573	0.00212689	2838.16	2.46436e-28	48.7177	3.5478e-06	DIFF	1.4302	0.3562	NOT	transposable element gene	transposable element
At2g06340.1		2	-	2502767	2504330	178.662	6.64564e-12	3121.35	1.30741e-44	17.4707	1.9984e-15	DIFF	1.13147	0.21312	NOT	transposable element gene	transposable element
At2g06917.1		2	+	2829208	2829795	229.372	0.000485202	12990.3	7.41897e-19	56.6342	3.4921e-05	DIFF	1.05041	0.29171	NOT	transposable element gene	transposable element
At2g07395.1		2	-	3068214	3073283	168.368	3.05183e-05	1041.97	2.8867e-35	6.18865	3.4528e-14	DIFF	0.74545	0.03132	NOT	transposable element gene	transposable element
At2g09930.1		2	-	3771620	3773316	108.151	0.00834981	3015.41	1.85093e-30	27.8815	2.9405e-11	DIFF	1.19576	0.29186	NOT	transposable element gene	transposable element
At2g09953.1		2	-	3779748	3780365	94.5823	0.0894403	14010.1	1.20871e-14	148.126	4.2292e-05	DIFF	3.83237	0.081868	NOT	transposable element gene	transposable element
At2g10270.1		2	+	3950579	3951750	201.374	2.62058e-05	619.927	6.26971e-20	3.07849	5.9604e-05	DIFF	0.896085	0.45124	NOT	transposable element gene	transposable element
At2g10680.1		2	-	4207652	4209519	148.564	0.0437323	501.982	2.34827e-14	3.37889	1.5851e-07	DIFF	1.08258	0.39986	NOT	transposable element gene	transposable element
At2g10720.1		2	-	4225396	4225869	153.809	0.0226895	27526.8	1.95383e-24	178.967	1.5941e-06	DIFF	1.06589	0.22904	NOT	transposable element gene	transposable element
At2g10895.1		2	-	4299267	4299950	181.599	0.0262399	4908.85	9.76195e-14	27.0313	0.0029163	DIFF	0.886161	0.31452	NOT	transposable element gene	transposable element
At2g11115.1		2	-	4415270	4415785	282.753	0.00290523	7364.11	5.00925e-24	26.0443	3.3748e-06	DIFF	1.03758	0.1407	NOT	transposable element gene	transposable element
At2g11502.1		2	+	4615157	4615393	75.675	0.94394	467.361	2.03507e-16	6.1759	0.0017473	DIFF	1.33731	0.43328	NOT	transposable element gene	transposable element
At2g11780.1		2	+	4736760	4740048	112.555	0.00122954	6453.82	1.70555e-40	57.3393	0	DIFF	1.16591	0.24015	NOT	transposable element gene	transposable element
At2g12530.1		2	-	5113760	5114056	61.07	0.00388783	2794.33	2.9009e-15	45.7562	0.0014008	DIFF	0.502246	0.20321	NOT	transposable element gene	transposable element
At2g12630.1		2	+	5155345	5155849	172.068	0.00270868	1456.29	7.75064e-29	8.46346	3.8695e-07	DIFF	0.777189	0.32054	NOT	transposable element gene	transposable element
At2g14335.1		2	-	6084412	6084807	87.7517	0.15373	898.694	1.07306e-09	10.2413	6.7618e-06	DIFF	2.81424	0.015167	NOT	transposable element gene	transposable element
At3g30827.1		3	+	12540167	12541228	209.912	6.60883e-05	14170.4	3.01865e-17	67.5064	2.5112e-05	DIFF	6.24739	7.4093e-06	DIFF	transposable element gene	transposable element
At3g32020.2		3	+	12994485	12995093	268.106	0.0032324	42055.4	1.27542e-09	156.861	0.0019739	DIFF	10.2278	0.012487	NOT	transposable element gene	transposable element
At3g32389.1		3	+	13337481	13342043	88.6897	0.0610397	594.833	1.41523e-13	6.7069	6.177e-11	DIFF	1.14193	0.23004	NOT	transposable element gene	transposable element
At3g32897.1		3	-	13439869	13441728	178.154	9.15915e-07	787.238	1.95313e-32	4.41886	4.996e-15	DIFF	0.818155	0.22817	NOT	transposable element gene	transposable element
At3g32966.1		3	+	13513904	13517128	149.505	0.000514479	1009.3	7.2578e-32	6.75094	1.1102e-16	DIFF	1.52848	0.0048636	DIFF	transposable element gene	transposable element
At3g32970.1		3	-	13522673	13523754	248.498	0.00491032	11075.6	9.86356e-16	44.5702	2.0409e-05	DIFF	0.724585	0.28915	NOT	transposable element gene	transposable element
At3g33065.1		3	-	13662377	13663046	96.2183	0.278607	11902.2	1.1051e-15	123.7	4.2644e-07	DIFF	2.23969	0.056009	NOT	transposable element gene	transposable element
At3g33072.1		3	-	13635206	13637742	144.646	0.000532566	2379.5	6.22002e-34	16.4505	0	DIFF	1.16446	0.47268	NOT	transposable element gene	transposable element
At3g33074.1		3	-	13642944	13643547	195.041	0.0186212	15294.3	2.32971e-15	78.4158	6.5652e-05	DIFF	1.51786	0.47334	NOT	transposable element gene	transposable element
At3g33081.1		3	-	13617875	13619866	195.766	0.000535072	3765.04	1.02296e-24	19.2323	2.5239e-10	DIFF	0.941206	0.41918	NOT	transposable element gene	transposable element
At3g33082.1		3	-	13615775	13616273	306.759	0.000153335	8659.02	1.23198e-18	28.2274	0.00044273	DIFF	1.16358	0.48928	NOT	transposable element gene	transposable element
At3g33085.1		3	+	13611478	13612499	111.229	0.0114044	30588.1	6.82957e-19	275.001	6.7953e-05	DIFF	3.32642	0.013855	NOT	transposable element gene	transposable element
At3g33091.1		3	-	13829724	13831744	136.055	0.0102237	847.766	1.88083e-09	6.23105	0.00015026	DIFF	1.24249	0.27079	NOT	transposable element gene	transposable element
At3g33127.1		3	+	13921223	13923283	129.031	6.93988e-07	7262.11	2.0679e-29	56.2819	7.7716e-16	DIFF	1.19841	0.24393	NOT	transposable element gene	transposable element
At3g33157.1		3	+	13980683	13983006	184.194	3.82942e-07	612.757	2.85133e-20	3.32669	3.0404e-11	DIFF	0.87312	0.40998	NOT	transposable element gene	transposable element
At3g33189.1		3	+	14039330	14040281	169.307	0.00388707	981.036	2.72016e-10	5.79442	6.1457e-05	DIFF	0.514323	0.31061	NOT	transposable element gene	transposable element
At3g38525.1		3	+	14163309	14165327	143.85	3.39792e-06	4642.04	2.32415e-30	32.27	7.3275e-15	DIFF	1.17965	0.44952	NOT	transposable element gene	transposable element
At3g42719.1		3	+	14814522	14815187	149.889	0.0509898	13083.9	1.60017e-54	87.2906	3.2641e-14	DIFF	1.0715	0.47744	NOT	transposable element gene	transposable element
At3g43147.1		3	+	15148553	15149164	157.54	0.0144923	6556.29	1.15455e-25	41.6167	5.7461e-07	DIFF	1.20116	0.11554	NOT	transposable element gene	transposable element
At3g43154.1		3	+	15162210	15163526	154.147	0.0040515	3594.77	4.98562e-20	23.3204	3.1343e-11	DIFF	1.31795	0.21919	NOT	transposable element gene	transposable element
At3g43303.1		3	+	15261618	15262013	339.548	0.0398292	10848.9	8.72565e-15	31.951	0.00019066	DIFF	2.39634	0.23591	NOT	transposable element gene	transposable element
At4g03825.1		4	+	1786546	1787181	110.607	0.0550939	26573.6	4.05366e-12	240.252	6.6968e-05	DIFF	7.14953	0.10243	NOT	transposable element gene	transposable element
At4g03865.1		4	+	1811321	1812052	161.126	0.00636312	13476.6	2.72077e-29	83.6401	2.6038e-06	DIFF	0.990629	0.48955	NOT	transposable element gene	transposable element
At4g03911.1		4	-	1847088	1847561	68.7197	0.718213	254.537	3.6505e-07	3.70399	2.4391e-05	DIFF	3.34719	2.2884e-05	DIFF	transposable element gene	transposable element
At4g03923.1		4	+	1865831	1866556	128.55	0.00254082	1728.85	7.71744e-37	13.4489	1.4178e-13	DIFF	1.08128	0.055667	NOT	transposable element gene	transposable element
At4g04395.1		4	+	2155286	2156533	95.0675	0.217941	1897.15	4.80676e-15	19.9558	1.7349e-07	DIFF	0.776309	0.3055	NOT	transposable element gene	transposable element
At4g06484.1		4	-	3087916	3088875	233.123	0.00016204	17138.5	1.77041e-32	73.517	2.4188e-09	DIFF	2.82182	0.12741	NOT	transposable element gene	transposable element
At4g06486.1		4	-	3097047	3097781	261.392	0.000638566	5084.86	8.76101e-22	19.453	2.7139e-05	DIFF	1.62007	0.45464	NOT	transposable element gene	transposable element
At4g06492.1		4	+	3127202	3128056	150.248	0.0016845	5511.57	3.25825e-22	36.6832	1.5579e-05	DIFF	1.25072	0.043022	NOT	transposable element gene	transposable element
At4g06505.1		4	-	3174257	3174877	112.216	0.41245	34451.7	1.06685e-27	307.012	6.985e-09	DIFF	3.85835	0.010262	NOT	transposable element gene	transposable element
At4g06507.1		4	-	3183477	3184130	131.008	0.0734404	42212.8	2.87395e-18	322.215	5.3441e-07	DIFF	1.44685	0.22089	NOT	transposable element gene	transposable element
At4g06511.1		4	+	3263283	3264416	258.963	7.82424e-07	40130	2.13148e-30	154.964	3.3757e-11	DIFF	2.21144	0.03195	NOT	transposable element gene	transposable element
At4g06513.1		4	-	3269612	3270109	201.947	0.0897581	1061.86	2.61851e-08	5.25811	0.0050281	DIFF	1.14801	0.43966	NOT	transposable element gene	transposable element
At4g06515.1		4	-	3273214	3273966	187.95	0.000607255	1625.43	1.16246e-16	8.6482	0.00024298	DIFF	0.633078	0.22148	NOT	transposable element gene	transposable element
At4g06517.1		4	+	3280498	3282441	149.194	8.3221e-06	6333.43	1.87505e-18	42.451	3.2633e-11	DIFF	0.823998	0.33768	NOT	transposable element gene	transposable element
At4g06530.1		4	-	3345851	3346453	231.876	0.0178003	5383.56	1.43413e-38	23.2174	1.4496e-09	DIFF	0.813422	0.41197	NOT	transposable element gene	transposable element
At4g06531.1		4	-	3348059	3348616	141.082	0.105089	1508.69	1.05799e-19	10.6937	3.2007e-06	DIFF	0.721118	0.24314	NOT	transposable element gene	transposable element
At4g06533.1		4	-	3354036	3354638	171.203	0.0610405	5872.14	1.66805e-15	34.2993	2.1117e-05	DIFF	1.25843	0.18156	NOT	transposable element gene	transposable element
At4g06538.1		4	-	3366034	3368499	214.965	3.94893e-06	662.989	8.11532e-33	3.08417	0	DIFF	1.09207	0.45981	NOT	transposable element gene	transposable element
At4g06542.1		4	-	3379394	3380773	178.255	0.000765045	1643.45	1.34601e-24	9.21966	2.0968e-10	DIFF	0.830347	0.35445	NOT	transposable element gene	transposable element
At4g06544.1		4	+	3384110	3385923	111.136	0.00014561	403.158	2.1005e-15	3.62761	1.2505e-06	DIFF	1.87212	0.011935	NOT	transposable element gene	transposable element
At4g06555.1		4	+	3464125	3466014	150.686	0.000355921	1318.23	1.19939e-29	8.74819	0	DIFF	0.748387	0.096472	NOT	transposable element gene	transposable element
At4g06575.1		4	-	3546463	3547077	172.646	0.0192854	34798.9	1.37973e-15	201.562	1.4266e-05	DIFF	2.54618	0.042486	NOT	transposable element gene	transposable element
At4g06586.1		4	+	3274436	3275034	371.525	0.00129265	17414.4	2.8509e-22	46.8728	5.0041e-07	DIFF	0.743046	0.47346	NOT	transposable element gene	transposable element
At4g06590.1		4	-	3618923	3621112	163.001	0.000931139	1310.97	2.40877e-22	8.04271	5.6698e-09	DIFF	1.0533	0.40873	NOT	transposable element gene	transposable element
At4g06592.1		4	-	3627032	3629394	187.727	2.68511e-06	1748.82	5.38884e-25	9.31576	6.3826e-10	DIFF	1.19917	0.33942	NOT	transposable element gene	transposable element
At4g06606.1		4	+	3698606	3700465	155.905	0.000201235	7990.01	1.75791e-26	51.2492	0	DIFF	0.757871	0.096656	NOT	transposable element gene	transposable element
At4g06607.1		4	+	3701836	3703215	149.649	0.0175786	20726.1	4.369e-40	138.498	1.0283e-12	DIFF	1.73514	0.031431	NOT	transposable element gene	transposable element
At4g06615.1		4	+	3283781	3284820	538.161	7.52601e-05	39118.5	4.72435e-26	72.6892	5.7683e-09	DIFF	1.3122	0.028003	NOT	transposable element gene	transposable element
At4g06621.1		4	-	3391518	3392714	138.413	0.0293617	3690.45	3.62215e-19	26.6626	6.4002e-06	DIFF	1.22173	0.16958	NOT	transposable element gene	transposable element
At4g06631.1		4	-	3616616	3617354	246.188	0.000781088	2765.89	9.57881e-13	11.2349	8.4685e-05	DIFF	0.809819	0.49228	NOT	transposable element gene	transposable element
At4g06642.1		4	-	3790097	3794680	187.129	4.13063e-07	643.408	3.98225e-39	3.43831	6.6613e-16	DIFF	1.15323	0.38545	NOT	transposable element gene	transposable element
At4g06664.1		4	-	3869796	3871805	296.969	0.000325042	891.476	2.93359e-09	3.00192	0.014057	DIFF	1.12971	0.25004	NOT	transposable element gene	transposable element
At4g06678.1		4	-	3904315	3905301	194.683	0.0416453	2141.65	5.01433e-18	11.0007	5.625e-06	DIFF	1.15042	0.19115	NOT	transposable element gene	transposable element
At4g06702.1		4	-	3957179	3958336	280.154	9.46355e-05	18656.9	1.72951e-20	66.5952	5.5708e-06	DIFF	1.17557	0.28331	NOT	transposable element gene	transposable element
At4g06720.1		4	-	4019623	4021473	115.392	3.04807e-06	5757.05	2.92342e-31	49.8912	2.8866e-15	DIFF	0.860238	0.26628	NOT	transposable element gene	transposable element
At4g06730.1		4	-	4034673	4035308	163.554	5.96023e-05	29327.3	3.24455e-38	179.313	1.7233e-12	DIFF	0.875984	0.32918	NOT	transposable element gene	transposable element
At4g06732.1		4	+	4035312	4035701	250.325	0.0168881	10000.8	2.82605e-11	39.9513	0.00023362	DIFF	2.39161	0.13089	NOT	transposable element gene	transposable element
At4g06736.1		4	+	4041127	4043091	218.545	9.18262e-05	4091.31	1.87052e-26	18.7207	3.3307e-14	DIFF	1.04035	0.37222	NOT	transposable element gene	transposable element
At4g06738.1		4	+	4044833	4045360	208.39	0.00627074	13611.3	2.8861e-14	65.3165	5.8544e-05	DIFF	1.87393	0.04712	NOT	transposable element gene	transposable element
At4g07586.1		4	-	4404029	4406053	127.469	0.0169392	3503.89	5.71323e-45	27.4882	0	DIFF	0.553548	0.05551	NOT	transposable element gene	transposable element
At4g07605.1		4	+	4415056	4416128	106.111	0.107295	6716.16	2.14041e-51	63.2937	0	DIFF	1.06875	0.34835	NOT	transposable element gene	transposable element
At4g07650.1		4	+	4434716	4436194	97.2057	0.0012073	1098.43	2.5951e-20	11.3001	1.8759e-09	DIFF	0.449499	0.091087	NOT	transposable element gene	transposable element
At4g07920.1		4	+	4723768	4726475	206.469	2.70747e-07	807.615	3.87913e-28	3.91156	1.5911e-08	DIFF	1.01702	0.46441	NOT	transposable element gene	transposable element
At4g07936.1		4	+	4757116	4757896	56.7658	0.294273	1007.58	8.05377e-19	17.7498	9.1723e-06	DIFF	0.942628	0.28347	NOT	transposable element gene	transposable element
At5g28880.1	AT5TE39590	5	-	10894102	10894708	128.649	0.285936	987.341	1.96139e-14	7.67469	2.6723e-06	DIFF	32.4655	3.2611e-08	DIFF	transposable element gene	transposable element
At5g29034.1		5	+	11085575	11086261	158.506	0.0123678	2000.95	2.18129e-23	12.6238	2.2028e-06	DIFF	0.702198	0.078148	NOT	transposable element gene	transposable element
At5g29036.1		5	+	11078400	11079011	29.15	0.988937	5691.67	3.14071e-18	195.255	0.00011887	DIFF	1.25842	0.28329	NOT	transposable element gene	transposable element
At5g29046.1		5	+	11107780	11109633	101.345	0.00934245	716.727	8.8497e-15	7.07215	2.2818e-12	DIFF	0.870217	0.48642	NOT	transposable element gene	transposable element
At5g29058.1		5	+	11122325	11122834	203.753	1.57232e-05	1103.36	6.22256e-26	5.41518	0.00016198	DIFF	1.27275	0.39062	NOT	transposable element gene	transposable element
At5g30123.1		5	+	11362629	11363508	202.381	0.00101934	765.469	4.51952e-13	3.78232	0.0026784	DIFF	1.04992	0.49035	NOT	transposable element gene	transposable element
At5g30628.1		5	+	11413505	11414097	111.977	0.102552	13426.6	7.6353e-15	119.905	1.2024e-06	DIFF	0.516243	0.083778	NOT	transposable element gene	transposable element
At5g30762.1		5	+	11419508	11420905	146.066	3.50722e-07	1952.38	4.60937e-22	13.3664	1.355e-08	DIFF	1.26801	0.14325	NOT	transposable element gene	transposable element
At5g31855.1		5	-	11761731	11763389	79.9787	0.0196555	623.123	1.52214e-16	7.79111	1.2629e-09	DIFF	0.930042	0.4344	NOT	transposable element gene	transposable element
At5g31981.1		5	+	11797850	11799037	171.615	0.0149601	28194.6	2.40292e-22	164.29	4.9671e-07	DIFF	1.23277	0.26581	NOT	transposable element gene	transposable element
At5g32035.1		5	-	11815134	11815745	343.274	5.96488e-08	16914.1	6.87284e-41	49.2729	1.4329e-07	DIFF	1.15849	0.41169	NOT	transposable element gene	transposable element
At5g32053.1		5	-	11817430	11819454	101.344	0.00187183	4119	5.30211e-33	40.6437	0	DIFF	0.546429	0.086868	NOT	transposable element gene	transposable element
At5g32089.1		5	-	11824701	11825420	151.937	2.11824e-06	15573	1.15401e-46	102.496	9.1951e-12	DIFF	1.61465	0.20455	NOT	transposable element gene	transposable element
At5g32107.1		5	-	11830751	11833693	183.272	0.0539866	3972.94	1.52455e-09	21.6778	0.00012731	DIFF	0.843529	0.14277	NOT	transposable element gene	transposable element
At5g32122.1		5	+	11504364	11505407	125.641	0.191732	1171.56	2.44427e-20	9.32466	0.0004861	DIFF	1.66417	0.10856	NOT	transposable element gene	transposable element
At5g32143.1		5	-	11838056	11838793	427.187	1.14421e-05	40239.3	9.26788e-07	94.196	0.024767	DIFF	7.42849	0.024767	NOT	transposable element gene	transposable element
At5g32228.1		5	+	11863640	11865580	145.585	0.000611862	7462.1	1.02302e-11	51.256	1.1011e-06	DIFF	0.512411	0.2679	NOT	transposable element gene	transposable element
At5g32241.1		5	-	11924355	11926028	137.432	8.82725e-05	849.112	7.81697e-16	6.17842	1.0074e-08	DIFF	0.895423	0.32253	NOT	transposable element gene	transposable element
At5g32430.2		5	-	12059830	12060432	76.2548	0.295393	19218.1	1.34762e-24	252.025	2.0024e-07	DIFF	1.25204	0.10779	NOT	transposable element gene	transposable element
At5g32431.1		5	-	12066979	12067698	63.411	0.41161	17808.9	9.73094e-31	280.849	6.7138e-11	DIFF	1.53444	0.1306	NOT	transposable element gene	transposable element
At5g32434.1		5	-	12087872	12088611	208.441	0.00259326	18875.5	7.71273e-31	90.5556	5.6167e-11	DIFF	2.15997	0.05362	NOT	transposable element gene	transposable element
At5g32473.1		5	-	12117087	12118567	150.899	0.00821061	13923.9	8.85822e-20	92.273	1.4667e-08	DIFF	1.4796	0.20118	NOT	transposable element gene	transposable element
At5g32483.1		5	-	12129149	12129924	145.966	7.2847e-06	22949.2	1.06491e-28	157.223	5.4903e-07	DIFF	4.77003	0.015883	NOT	transposable element gene	transposable element
At5g32489.1		5	-	12142860	12143962	732.078	4.8289e-11	13174.6	3.61928e-20	17.9962	4.3217e-07	DIFF	1.77422	0.11863	NOT	transposable element gene	transposable element
At5g32490.1		5	-	12146708	12147509	256.263	0.00212694	4180.53	3.98224e-14	16.3134	0.0004306	DIFF	0.229541	0.42089	NOT	transposable element gene	transposable element
At5g32495.1		5	-	12149167	12151062	177.678	0.00307179	5404.77	1.41678e-26	30.4189	0	DIFF	0.784461	0.45441	NOT	transposable element gene	transposable element
At5g32510.2		5	-	12155982	12156604	415.758	5.45306e-06	5952.83	8.32805e-26	14.318	4.3968e-05	DIFF	1.79031	0.26409	NOT	transposable element gene	transposable element
At5g32511.1		5	-	12159941	12161887	194.177	2.46329e-05	3941.57	5.05888e-33	20.2989	0	DIFF	1.15981	0.11156	NOT	transposable element gene	transposable element
At5g32515.1		5	-	12157615	12158199	234.117	0.0266056	25887.8	5.78385e-32	110.576	1.2355e-06	DIFF	1.51451	0.41827	NOT	transposable element gene	transposable element
At5g32516.1		5	+	12182530	12184398	141.11	2.6198e-05	1418.67	5.88074e-25	10.0536	1.0238e-12	DIFF	1.21154	0.31722	NOT	transposable element gene	transposable element
At5g32517.1		5	-	12167329	12168243	97.8322	0.00597748	26813.3	5.91429e-12	274.074	6.2122e-05	DIFF	1.00811	0.44774	NOT	transposable element gene	transposable element
At5g32576.1		5	-	12228857	12229437	158.572	0.0326362	3236.96	3.86134e-25	20.4132	4.5541e-09	DIFF	2.01342	0.048687	NOT	transposable element gene	transposable element
At5g32623.1		5	-	12299469	12301202	143.225	0.00914419	1182.41	1.00594e-43	8.25561	0	DIFF	1.47203	0.074652	NOT	transposable element gene	transposable element
At5g33000.1		5	+	12413343	12413984	397.865	7.44695e-07	33319.1	1.32264e-40	83.7447	1.7872e-08	DIFF	0.992906	0.41751	NOT	transposable element gene	transposable element
At5g33255.1		5	-	12537907	12539722	156.555	0.000631367	4030.92	7.00523e-57	25.7476	0	DIFF	1.07701	0.29735	NOT	transposable element gene	transposable element
At5g34835.1		5	+	13013458	13014444	197.139	0.00298942	16666.1	5.15028e-42	84.5398	0	DIFF	0.991128	0.46146	NOT	transposable element gene	transposable element
At5g35061.1		5	-	13345044	13345613	303.053	0.00353719	7302.13	7.93808e-27	24.0952	3.6504e-09	DIFF	1.41861	0.27989	NOT	transposable element gene	transposable element
At5g35146.1		5	+	13421238	13422221	218.952	0.000294218	9254.36	8.86552e-31	42.2666	4.071e-09	DIFF	0.783819	0.17563	NOT	transposable element gene	transposable element
At3g43563.1		3	-	15469926	15471857	186.311	0.00258247	1883.85	1.00571e-32	10.1113	5.1076e-11	DIFF	1.38976	0.46608	NOT	transposable element gene	transposable element
At5g32488.1		5	-	12145190	12146111	400.266	0.000175236	13860	1.37469e-14	34.627	0.0018499	DIFF	0.501393	0.20753	NOT	transposable element gene	transposable element
At5g33384.1		5	-	12646121	12647824	275.585	1.00924e-08	946.228	1.855e-19	3.43353	1.5366e-06	DIFF	1.85927	0.066541	NOT	transposable element gene	transposable element
At5g32408.1		5	+	12038721	12040106	168.557	4.88319e-06	542.468	1.96364e-24	3.21831	2.1231e-08	DIFF	0.63481	0.44686	NOT	transposable element gene	transposable element
At4g06704.1		4	-	3959686	3961608	179.458	6.88788e-05	11050.4	4.37809e-25	61.5765	2.4274e-12	DIFF	0.912414	0.31234	NOT	transposable element gene	transposable element
At5g33387.1		5	+	12656934	12657536	216.456	0.0328891	25631.5	6.88048e-17	118.414	0.00011209	DIFF	7.13134	0.12516	NOT	transposable element gene	transposable element
At5g33391.1		5	+	12666424	12667026	139.823	0.000116636	13992.3	2.82075e-43	100.072	1.3947e-09	DIFF	0.875955	0.33006	NOT	transposable element gene	transposable element
At5g33427.1		5	+	12732264	12734111	180.518	8.18427e-07	553.724	1.95278e-11	3.06742	0.0015949	DIFF	0.790136	0.13185	NOT	transposable element gene	transposable element
At5g34845.1		5	+	13053432	13055243	169.017	0.0525811	565.875	1.37482e-09	3.34804	0.0028967	DIFF	0.978566	0.44253	NOT	transposable element gene	transposable element
At5g33386.1		5	-	12653015	12654601	98.6017	0.0867592	422.765	1.87155e-22	4.2876	0.00010103	DIFF	1.13662	0.47424	NOT	transposable element gene	transposable element
At5g34686.1		5	+	12958006	12959163	133.003	0.0194549	2209.54	4.60937e-22	16.6127	2.43e-07	DIFF	0.919817	0.48931	NOT	transposable element gene	transposable element
At4g05587.1		4	+	2886452	2888485	168.34	0.000712593	1351	2.59013e-33	8.02542	0	DIFF	0.804765	0.43236	NOT	transposable element gene	transposable element
At5g32624.1		5	+	12309693	12311279	121.604	3.27487e-05	2625.27	2.40142e-32	21.5887	0	DIFF	1.36185	0.12405	NOT	transposable element gene	transposable element
At3g42718.1		3	+	14832946	14834982	107.502	0.00104607	5783.98	3.44312e-30	53.8035	1.5543e-15	DIFF	0.998682	0.27054	NOT	transposable element gene	transposable element
At3g43157.1		3	+	15167968	15169389	110.171	0.0600592	338.184	1.27116e-09	3.06963	0.00023472	DIFF	1.78575	0.096498	NOT	transposable element gene	transposable element
At5g31572.1		5	+	11441907	11443769	175.847	0.00144935	2941.98	3.4383e-30	16.7303	7.4887e-11	DIFF	1.12528	0.46032	NOT	transposable element gene	transposable element
At5g32726.1		5	-	12357446	12359407	165.741	7.50085e-07	4374.73	4.62431e-28	26.395	9.126e-14	DIFF	0.779473	0.028884	NOT	transposable element gene	transposable element
At1g37603.1		1	+	14245606	14247456	106.467	0.00268092	2631.24	1.45863e-21	24.7141	8.8818e-16	DIFF	0.787375	0.11393	NOT	transposable element gene	transposable element
At3g42353.1		3	-	14508042	14508527	119.362	0.458159	2260.93	2.08948e-24	18.9418	4.5206e-09	DIFF	0.858842	0.30642	NOT	transposable element gene	transposable element
At2g12066.1		2	-	4871991	4872564	167.116	0.00310813	3061.01	2.85288e-13	18.3167	1.0646e-05	DIFF	2.40032	0.1159	NOT	transposable element gene	transposable element
At1g40121.1		1	+	15193413	15194432	212.579	0.00322096	35539.8	9.90512e-10	167.184	0.0018499	DIFF	0.1346	0.016315	NOT	transposable element gene	transposable element
At3g33235.1		3	+	14113685	14116276	98.4563	0.121461	3881.08	3.02933e-24	39.4193	1.0653e-11	DIFF	0.876237	0.31432	NOT	transposable element gene	transposable element
At2g13050.1		2	+	5375613	5378103	153.283	0.00885325	3027.87	6.80133e-41	19.7535	0	DIFF	0.918348	0.29522	NOT	transposable element gene	transposable element
At1g38194.1		1	+	14341784	14342668	157.372	0.029231	33732.1	1.02296e-21	214.346	1.4028e-06	DIFF	8.71303	0.00060872	DIFF	transposable element gene	transposable element
At1g40076.1		1	+	15424628	15425113	221.144	0.000341114	3515.87	1.83328e-18	15.8986	6.6917e-06	DIFF	0.796055	0.33813	NOT	transposable element gene	transposable element
At3g42251.1		3	+	14417104	14417820	140.866	0.257826	2577.19	1.79007e-10	18.2953	0.00050701	DIFF	1.88469	0.021435	NOT	transposable element gene	transposable element
At4g05588.1		4	+	2890231	2891136	192.014	0.000482331	2455.04	1.51632e-23	12.7857	9.604e-09	DIFF	1.786	0.076417	NOT	transposable element gene	transposable element
At4g07893.1		4	+	4705911	4707695	152.994	0.000221513	1445.93	2.16217e-17	9.45089	3.8173e-06	DIFF	1.33512	0.12261	NOT	transposable element gene	transposable element
At4g07896.1		4	+	4709079	4710122	235.195	0.000810176	20337.8	8.20468e-33	86.4721	8.8177e-08	DIFF	1.9464	0.14853	NOT	transposable element gene	transposable element
At4g07939.1		4	+	4768782	4769444	129.345	0.0705554	22180.9	1.97372e-26	171.486	7.6091e-08	DIFF	0.680365	0.11235	NOT	transposable element gene	transposable element
At5g30852.1		5	+	11422627	11423940	121.238	0.0307164	2684.7	2.58683e-28	22.144	4.3577e-09	DIFF	1.03654	0.26653	NOT	transposable element gene	transposable element
At5g31302.1		5	+	11438438	11440810	140.17	4.02343e-06	14026.3	2.22103e-27	100.066	2.2204e-16	DIFF	3.31949	2.0854e-06	DIFF	transposable element gene	transposable element
At5g31842.1		5	+	11454874	11455497	218.208	0.0280971	2482.53	3.11926e-11	11.3769	0.00066148	DIFF	1.59092	0.23435	NOT	transposable element gene	transposable element
At5g33100.1		5	+	12444799	12445473	649.779	2.32455e-06	16330	1.71464e-22	25.1316	1.01e-05	DIFF	1.20114	0.41143	NOT	transposable element gene	transposable element
At5g33150.1		5	+	12451516	12452487	193.527	0.000331524	31203.3	2.59594e-27	161.235	9.7305e-08	DIFF	1.14818	0.28342	NOT	transposable element gene	transposable element
At5g33223.1		5	-	12487116	12487955	433.103	0.00595365	23742.4	4.13248e-18	54.8193	0.0013482	DIFF	0.853459	0.33676	NOT	transposable element gene	transposable element
At5g33254.1		5	-	12535600	12536532	222.827	0.000655841	6731.36	1.99092e-40	30.2089	4.3388e-13	DIFF	1.30249	0.35672	NOT	transposable element gene	transposable element
At5g33257.1		5	-	12547775	12548404	286.261	6.40479e-05	1306.75	3.67846e-16	4.56489	0.00022796	DIFF	0.701264	0.31047	NOT	transposable element gene	transposable element
At4g05591.1		4	+	2896373	2898499	200.289	9.16285e-09	1350.53	4.48696e-28	6.74291	2.2204e-16	DIFF	1.29331	0.24825	NOT	transposable element gene	transposable element
At4g07942.1		4	+	4773561	4776644	294.204	3.44968e-12	3028.78	4.12231e-34	10.2948	5.7732e-15	DIFF	1.18903	0.35003	NOT	transposable element gene	transposable element
At5g32404.1		5	+	12030530	12032404	131.365	0.000744888	4501.26	1.06746e-21	34.2653	1.8874e-15	DIFF	1.08181	0.23843	NOT	transposable element gene	transposable element
At5g33389.1		5	+	12662802	12664706	211.402	0.00013579	4243.76	1.17833e-32	20.0744	0	DIFF	0.941857	0.492	NOT	transposable element gene	transposable element
At2g15200.1		2	+	6606392	6610324	115.274	6.17604e-05	447.588	1.3355e-10	3.88282	2.8431e-06	DIFF	0.915588	0.077499	NOT	transposable element gene	transposable element
At1g49080.1		1	+	18163557	18164132	908.627	0.000630773	5317.11	2.64025e-28	5.85181	0.0087153	DIFF	1.89119	0.028105	NOT	transposable element gene	transposable element
At2g06370.1		2	-	2512988	2513362	131.051	0.0198222	19678.2	1.89188e-14	150.157	2.4938e-08	DIFF	18.165	2.2815e-06	DIFF	transposable element gene	transposable element
At5g33250.1		5	+	12510845	12512131	119.171	0.0118525	570.082	1.75508e-14	4.78373	3.4423e-05	DIFF	1.81302	0.025022	NOT	transposable element gene	transposable element
At5g32591.1		5	-	12242341	12243864	207.601	9.50708e-06	3511.49	1.80242e-43	16.9146	0	DIFF	1.18585	0.41824	NOT	transposable element gene	transposable element
At5g35145.1		5	+	13417782	13420064	152.487	0.00935613	1584.3	3.54332e-34	10.3897	0	DIFF	1.07102	0.45123	NOT	transposable element gene	transposable element
At1g37190.1		1	+	14200079	14202578	215.276	4.80691e-08	1308.08	7.74417e-31	6.07629	3.2196e-14	DIFF	0.805033	0.30921	NOT	transposable element gene	transposable element
At1g40084.1		1	+	14926476	14927117	142.772	0.149004	7493.97	2.24916e-20	52.4891	0.00010112	DIFF	1.96004	0.07849	NOT	transposable element gene	transposable element
At1g36080.1		1	+	13484355	13486784	294.976	4.86384e-05	1144.31	1.50431e-13	3.87933	0.020047	DIFF	1.25214	0.4388	NOT	transposable element gene	transposable element
At4g07630.1		4	+	4422652	4425457	153.231	3.13646e-05	786.204	3.38824e-18	5.13084	2.189e-05	DIFF	0.981542	0.12557	NOT	transposable element gene	transposable element
At2g13400.1		2	+	5584079	5584906	79.5263	1	61007.2	8.64742e-10	767.132	0.0019425	DIFF	2.62152	0.12256	NOT	transposable element gene	transposable element
At2g01040.1		2	-	65436	67139	114.886	0.00489266	662.653	2.29249e-13	5.76792	1.9432e-05	DIFF	0.592937	0.17963	NOT	transposable element gene	transposable element
At5g28888.1		5	-	10902109	10903019	79.9085	0.793709	718.148	1.85053e-15	8.98713	2.4416e-10	DIFF	1.07511	0.41576	NOT	transposable element gene	transposable element
At4g03760.1		4	+	1670636	1673053	136.514	0.0016099	641.001	1.03036e-21	4.6955	1.2384e-10	DIFF	1.2582	0.18187	NOT	transposable element gene	transposable element
At4g06718.1		4	-	4017245	4018363	161.098	0.00439487	24772.9	3.12049e-24	153.775	1.5851e-10	DIFF	0.874235	0.37637	NOT	transposable element gene	transposable element
At3g42436.1		3	+	14581216	14582611	196.581	0.000135773	893.497	2.10431e-25	4.54518	4.1877e-08	DIFF	1.79185	0.2785	NOT	transposable element gene	transposable element
At1g41900.1		1	-	15673379	15675799	312.243	3.83046e-07	1237.26	1.37304e-24	3.96249	3.3219e-08	DIFF	1.48668	0.023077	NOT	transposable element gene	transposable element
At3g43575.1		3	-	15504448	15508779	165.959	1.36736e-07	534.452	9.51425e-35	3.22039	0	DIFF	0.962055	0.16281	NOT	transposable element gene; non-LTR retrotransposon family (LINE)	transposable element
At1g25430.1		1	-	8927719	8933045	163.024	2.34401e-07	855.342	6.15202e-46	5.24672	0	DIFF	1.30624	0.023888	NOT	transposable element gene; non-LTR retrotransposon family (LINE)	transposable element
At3g15602.1		3	-	5283453	5285774	124.416	0.0557968	879.016	5.7724e-11	7.06514	8.9646e-11	DIFF	1.11685	0.3652	NOT	transposable element gene; Mutator-like transposase family	transposable element
At5g37383.1		5	+	14844260	14846620	117.773	0.0037692	1419.85	2.17698e-12	12.0558	6.7415e-08	DIFF	0.793029	0.32963	NOT	transposable element gene; Mutator-like transposase family	transposable element
At4g18410.1		4	+	10171938	10174187	121.384	0.21467	482.157	3.44426e-17	3.97216	8.9195e-13	DIFF	1.04042	0.49147	NOT	transposable element gene; Mutator-like transposase family	transposable element
At4g28970.1		4	-	14283570	14287596	86.4993	0.000914993	1923.25	2.16034e-11	22.2343	1.0633e-07	DIFF	1.02298	0.43137	NOT	transposable element gene; Mutator-like transposase family	transposable element
At5g37125.1		5	-	14695571	14697967	154.893	0.00777171	868.046	1.31736e-30	5.60417	0	DIFF	0.928192	0.42397	NOT	transposable element gene; Mutator-like transposase family	transposable element
At5g27505.1		5	-	9710875	9712428	119.749	0.0430033	376.98	6.13403e-16	3.14808	1.366e-06	DIFF	1.52258	0.10529	NOT	transposable element gene; Mutator-like transposase family	transposable element
At3g32901.1		3	-	13459262	13461209	77.287	0.151907	393.728	1.87533e-14	5.09436	1.5589e-07	DIFF	0.964757	0.37181	NOT	transposable element gene; Mutator-like transposase family	transposable element
At2g23720.1		2	-	10095854	10099958	176.304	0.000604137	1258.96	1.26918e-13	7.14085	2.5943e-07	DIFF	0.91039	0.46391	NOT	transposable element gene; Mutator-like transposase family	transposable element
At3g47280.1		3	-	17425392	17428041	99.66	0.148861	544.393	2.00078e-11	5.4625	5.7328e-08	DIFF	1.61951	0.25008	NOT	transposable element gene; Mutator-like transposase family	transposable element
At1g17275.1		1	+	5912046	5915306	84.456	0.0429831	257.639	1.27917e-10	3.05057	1.4311e-06	DIFF	0.942972	0.44221	NOT	transposable element gene; Mutator-like transposase family	transposable element
At5g44416.1		5	-	17914191	17918048	114.86	8.89899e-06	394.16	6.06363e-11	3.43166	0.0001084	DIFF	1.12503	0.18773	NOT	transposable element gene; Mutator-like transposase family	transposable element
At1g67240.1		1	+	25162521	25165985	109.5	3.14639e-05	343.975	2.87798e-24	3.14132	1.4655e-14	DIFF	0.997542	0.27409	NOT	transposable element gene; Mutator-like transposase family	transposable element
At2g06450.1		2	-	2555551	2557519	225.237	0.000599627	944.304	4.66105e-09	4.19249	0.00031492	DIFF	3.23923	0.021493	NOT	transposable element gene; Mutator-like transposase family	transposable element
At3g32060.1		3	+	13076746	13078403	195.896	0.00338889	601.236	2.78914e-13	3.06916	0.0040345	DIFF	2.21999	0.0215	NOT	transposable element gene; Mutator-like transposase family	transposable element
At5g27345.1		5	-	9641508	9643920	119.866	0.0599817	1260.79	7.23528e-36	10.5183	0	DIFF	7.12711	0	DIFF	transposable element gene; Mutator-like transposase family	transposable element
At3g29695.1		3	+	11544506	11546950	164.106	0.00459087	532.365	3.03828e-12	3.24403	0.00012239	DIFF	1.54985	0.22107	NOT	transposable element gene; Mutator-like transposase family	transposable element
At2g05010.1		2	-	1763642	1765837	155.545	0.00043473	635.712	1.24016e-14	4.087	1.2276e-11	DIFF	1.09269	0.15432	NOT	transposable element gene; Mutator-like transposase family	transposable element
At1g33460.1		1	-	12139992	12142740	129.538	0.00376909	740.692	4.49945e-30	5.71795	6.2172e-15	DIFF	1.23461	0.184	NOT	transposable element gene; Mutator-like transposase family	transposable element
At3g45340.1		3	+	16647457	16649820	157.853	0.000244144	1325.55	1.97415e-15	8.39737	4.0702e-10	DIFF	1.9416	0.0073193	NOT	transposable element gene; Mutator-like transposase family	transposable element
At2g04950.1		2	+	1743179	1745147	40.6738	0.159592	924.962	2.21324e-07	22.741	1.8577e-07	DIFF	0.837176	0.33022	NOT	transposable element gene; Mutator-like transposase family	transposable element
At2g23500.1		2	-	10013640	10015994	127.207	0.0142194	1284.91	5.83064e-13	10.1009	3.2218e-06	DIFF	3.41085	0.0016254	DIFF	transposable element gene; Mutator-like transposase family	transposable element
At4g09380.1		4	-	5946580	5950871	108.778	0.0846784	570.92	6.03329e-14	5.24849	0.0032265	DIFF	0.733852	0.26016	NOT	transposable element gene; Mutator-like transposase family	transposable element
At1g52610.1		1	-	19600264	19603071	141.976	0.0313703	443.356	1.65147e-20	3.12275	1.4211e-14	DIFF	0.82392	0.15242	NOT	transposable element gene; Mutator-like transposase family	transposable element
At3g42712.1		3	-	14791313	14793475	94.7748	0.221803	430.365	6.12734e-13	4.54092	2.7511e-12	DIFF	1.0158	0.12451	NOT	transposable element gene; Mutator-like transposase family	transposable element
At3g30455.1		3	-	12090732	12092632	82.099	0.00827923	838.139	1.15462e-07	10.2089	0.00013943	DIFF	1.24597	0.3906	NOT	transposable element gene; Mutator-like transposase family	transposable element
At2g14150.1		2	-	5979395	5981360	146.495	0.010248	567.364	1.68916e-09	3.87292	0.00015309	DIFF	0.796813	0.47077	NOT	transposable element gene; Mutator-like transposase family	transposable element
At2g02190.1		2	+	567872	569697	129.66	0.0152296	757.673	1.71931e-07	5.84354	0.0002766	DIFF	1.03443	0.28112	NOT	transposable element gene; Mutator-like transposase family	transposable element
At3g47310.1		3	+	17441137	17443344	87.221	0.0388998	1326	5.86066e-12	15.2028	5.2809e-09	DIFF	1.28966	0.33792	NOT	transposable element gene; Mutator-like transposase family	transposable element
At1g36090.1		1	-	13488869	13490912	118.713	0.00193992	1865.42	2.04945e-12	15.7137	2.6902e-07	DIFF	0.914065	0.2824	NOT	transposable element gene; Mutator-like transposase family	transposable element
At1g43930.1		1	-	16663440	16666444	151.165	0.00336097	643.527	5.1477e-35	4.25712	1.1102e-16	DIFF	1.01722	0.18196	NOT	transposable element gene; Mutator-like transposase family	transposable element
At2g07250.1		2	+	3015823	3018647	153.279	0.0140082	892.73	1.54011e-16	5.82422	5.5034e-07	DIFF	0.739259	0.15454	NOT	transposable element gene; Mutator-like transposase family	transposable element
At3g32912.1		3	-	13469493	13470728	136.033	0.000107442	570.2	5.88738e-19	4.19163	2.6434e-05	DIFF	0.897731	0.17312	NOT	transposable element gene; Mutator-like transposase family	transposable element
At5g33232.1		5	-	12496504	12498966	152.125	0.000833694	523.177	9.35883e-18	3.43913	1.7665e-06	DIFF	0.91657	0.46492	NOT	transposable element gene; Mutator-like transposase family	transposable element
At1g50735.1		1	-	18810176	18811062	191.941	0.0126821	3543.44	5.48613e-48	18.4611	3.3307e-16	DIFF	1.10766	0.32216	NOT	transposable element gene; Member of Sadhu non-coding retrotransposon family	transposable element
At3g02515.1		3	+	525377	526262	341.836	4.64241e-06	3370.38	5.81827e-31	9.85964	3.2449e-08	DIFF	1.17942	0.21646	NOT	transposable element gene; Member of Sadhu non-coding retrotransposon family	transposable element
At5g27927.1	AT5TE36235	5	-	9956863	9957644	233.609	0.000694102	788.995	3.30885e-18	3.37742	8.5291e-05	DIFF	10.1953	5.195e-09	DIFF	transposable element gene; Member of Sadhu non-coding retrotransposon family	transposable element
At3g42658.1	AT3TE60310	3	-	14760386	14761280	181.789	0.105811	7937.41	3.76287e-51	43.6628	0	DIFF	50.3042	0	DIFF	transposable element gene; Member of Sadhu non-coding retrotransposon family	transposable element
At3g44042.1	AT3TE63935	3	-	15824062	15825043	278.832	2.28827e-06	7376.37	2.92613e-61	26.4545	0	DIFF	17.2025	3.3307e-16	DIFF	transposable element gene; Member of Sadhu non-coding retrotransposon family	transposable element
At1g40310.1		1	+	15418389	15420311	162.951	0.00546151	2460.95	2.26298e-23	15.1024	2.4403e-13	DIFF	1.49969	0.11415	NOT	transposable element gene	transposable element
At2g12815.1		2	+	5267822	5268535	30.3295	0.449654	1740.97	1.61901e-08	57.4019	0.0013989	DIFF	4.17934	0.22564	NOT	transposable element gene	transposable element
At5g32400.2		5	+	12024544	12025551	117.557	0.000564727	21695.4	5.9771e-22	184.552	8.6013e-09	DIFF	1.37049	0.10006	NOT	transposable element gene	transposable element
At2g10880.1		2	-	4291993	4293165	159.875	2.46176e-05	3182.59	2.35682e-12	19.9067	0.00063862	DIFF	0.883938	0.48524	NOT	transposable element gene	transposable element
At4g08600.1		4	+	5485732	5488995	105.145	0.00881175	340.972	1.313e-15	3.24287	1.9304e-08	DIFF	0.982271	0.48667	NOT	transposable element gene	transposable element
At4g17587.1		4	-	9796109	9797255	106.395	0.0659682	635.686	1.33726e-11	5.97477	3.6331e-05	DIFF	1.10203	0.48642	NOT	transposable element gene; hAT-like transposase family	transposable element
At1g59770.1		1	-	21995192	21996318	153.475	0.0133442	1943.07	2.75082e-16	12.6605	5.1898e-06	DIFF	1.15481	0.22198	NOT	transposable element gene; hAT-like transposase family	transposable element
At5g39070.1		5	-	15657281	15658017	175.748	0.00115989	769.244	2.31108e-10	4.37697	0.0028188	DIFF	2.58932	0.010773	NOT	transposable element gene; hAT-like transposase family	transposable element
At2g05700.1		2	+	2134581	2136768	106.177	0.0844929	804.104	1.34091e-26	7.57324	0	DIFF	1.19397	0.20511	NOT	transposable element gene; hAT-like transposase family	transposable element
At3g43523.1		3	+	15424757	15427007	75.6517	0.183948	266.251	2.01569e-15	3.51943	4.1449e-05	DIFF	1.16387	0.28361	NOT	transposable element gene; hAT-like transposase family	transposable element
At4g06566.1		4	-	3503595	3508196	181.981	2.43517e-06	3419.69	1.70271e-69	18.7915	0	DIFF	0.971274	0.26371	NOT	transposable element gene; gypsy-like retrotransposon family	transposable element
At4g06596.1		4	-	3646548	3648113	128.147	0.0182425	517.832	8.63565e-21	4.04092	6.3731e-07	DIFF	1.01936	0.44177	NOT	transposable element gene; gypsy-like retrotransposon family	transposable element
At4g06620.1		4	-	3734284	3736033	209.288	0.000195823	716.298	1.67593e-07	3.42255	0.0026595	DIFF	1.35698	0.22754	NOT	transposable element gene; gypsy-like retrotransposon family	transposable element
At1g42070.1		1	-	15716849	15718323	175.966	0.00429283	702.562	7.41259e-31	3.9926	0.00039329	DIFF	1.14787	0.31628	NOT	transposable element gene; gypsy-like retrotransposon family	transposable element
At1g36590.1		1	+	13820188	13824687	45.7732	0.539767	281.624	3.87963e-07	6.1526	0.028231	DIFF	3.64885	0.016772	NOT	transposable element gene; gypsy-like retrotransposon family	transposable element
At3g42057.1		3	+	14257653	14261615	131.029	0.00049286	539.701	3.42888e-38	4.11894	0	DIFF	0.94293	0.23735	NOT	transposable element gene; gypsy-like retrotransposon family	transposable element
At1g42370.1		1	-	15839370	15841229	172.481	0.00717405	6561.71	2.95788e-19	38.0431	3.4439e-06	DIFF	0.795249	0.43201	NOT	transposable element gene; gypsy-like retrotransposon family	transposable element
At3g30620.1		3	-	12191625	12193582	159.44	0.000426764	3814.26	7.94693e-49	23.9229	0	DIFF	0.935545	0.38824	NOT	transposable element gene; gypsy-like retrotransposon family	transposable element
At3g32880.1		3	-	13408710	13410221	177.75	6.5387e-05	6084.41	8.98435e-23	34.2302	8.0158e-14	DIFF	1.44316	0.5	NOT	transposable element gene; gypsy-like retrotransposon family	transposable element
At3g32010.1		3	+	12990813	12992687	187.875	3.81477e-06	4963.1	2.20853e-16	26.417	7.7413e-07	DIFF	1.0585	0.47306	NOT	transposable element gene; gypsy-like retrotransposon family	transposable element
At1g37160.1		1	-	14183837	14185705	219.39	4.25693e-06	1023.9	8.40359e-11	4.66703	0.00061563	DIFF	1.20875	0.44823	NOT	transposable element gene; gypsy-like retrotransposon family	transposable element
At3g32210.1		3	-	13193188	13195040	212.725	4.66464e-05	826.573	1.30603e-12	3.88564	6.9829e-05	DIFF	1.32097	0.49228	NOT	transposable element gene; gypsy-like retrotransposon family	transposable element
At4g08080.1		4	+	4964223	4966269	159.127	9.18262e-05	5060.71	3.10156e-24	31.803	9.6283e-12	DIFF	1.6487	0.095059	NOT	transposable element gene; gypsy-like retrotransposon family	transposable element
At1g38450.1		1	+	14494503	14498255	142.48	1.71608e-08	1545.57	3.36391e-30	10.8476	0	DIFF	1.13044	0.23626	NOT	transposable element gene; gypsy-like retrotransposon family	transposable element
At1g38360.1		1	+	14440044	14448440	138.268	3.0563e-05	2451.45	3.02949e-41	17.7297	1.3323e-15	DIFF	1.18478	0.022667	NOT	transposable element gene; gypsy-like retrotransposon family	transposable element
At5g34834.1		5	+	13010459	13012939	136.61	0.000108301	3375.19	5.9924e-51	24.7068	0	DIFF	0.947525	0.33006	NOT	transposable element gene; gypsy-like retrotransposon family	transposable element
At5g35057.1		5	-	13337747	13343881	197.088	1.90967e-10	966.288	9.22946e-33	4.90283	1.6315e-10	DIFF	1.43782	0.12015	NOT	transposable element gene; gypsy-like retrotransposon family	transposable element
At4g06686.1		4	-	3915376	3919645	125.474	0.00548826	568.64	3.38016e-47	4.53193	9.703e-07	DIFF	0.947457	0.4555	NOT	transposable element gene; gypsy-like retrotransposon family	transposable element
At5g33050.1		5	+	12419328	12425708	123.642	0.00119542	687.19	2.47977e-31	5.5579	0	DIFF	1.0559	0.22957	NOT	transposable element gene; gypsy-like retrotransposon family	transposable element
At1g40101.1		1	-	15065984	15078937	159.42	6.43132e-05	895.108	1.09854e-33	5.61478	4.2188e-15	DIFF	1.15839	0.19438	NOT	transposable element gene; gypsy-like retrotransposon family	transposable element
At3g43304.1		3	+	15262791	15271541	132.236	4.99305e-05	608.286	5.12082e-25	4.6	1.4287e-08	DIFF	1.02871	0.27266	NOT	transposable element gene; gypsy-like retrotransposon family	transposable element
At1g42888.1		1	+	16112753	16115861	111.015	0.00126979	588.077	1.87535e-20	5.29728	1.1102e-15	DIFF	1.09052	0.36421	NOT	transposable element gene; gypsy-like retrotransposon family	transposable element
At4g06587.1		4	-	3594141	3597059	125.448	0.000376193	473.691	1.83523e-14	3.77599	2.6432e-07	DIFF	1.05094	0.49843	NOT	transposable element gene; gypsy-like retrotransposon family	transposable element
At4g06506.1		4	-	3176644	3182337	178.206	1.02347e-07	2791.63	1.44194e-35	15.6652	2.2649e-13	DIFF	1.12465	0.49852	NOT	transposable element gene; gypsy-like retrotransposon family	transposable element
At2g10190.1		2	-	3882508	3889081	133.698	4.04757e-05	615.575	1.16629e-44	4.60422	4.8095e-12	DIFF	1.3298	0.14418	NOT	transposable element gene; gypsy-like retrotransposon family	transposable element
At4g06564.1		4	-	3497429	3499168	154.915	7.50365e-06	1223.4	1.83792e-39	7.89723	0.00028894	DIFF	0.90804	0.44203	NOT	transposable element gene; gypsy-like retrotransposon family	transposable element
At3g33058.1		3	+	13605513	13609861	183.327	7.914e-11	985.392	1.36265e-28	5.37505	2.1671e-08	DIFF	0.82722	0.36142	NOT	transposable element gene; gypsy-like retrotransposon family	transposable element
At3g42260.1		3	-	14451076	14452482	198.793	4.26849e-07	777.735	7.88528e-17	3.91229	0.0012577	DIFF	1.44119	0.1192	NOT	transposable element gene; gypsy-like retrotransposon family	transposable element
At2g09187.1		2	-	3646686	3653156	197.715	9.04278e-20	1801.69	1.49176e-39	9.11256	3.6345e-10	DIFF	1.03246	0.48427	NOT	transposable element gene; gypsy-like retrotransposon family	transposable element
At4g03790.1		4	-	1688256	1694028	198.317	6.71004e-07	679.446	1.98949e-28	3.42606	1.5054e-08	DIFF	1.22917	0.27996	NOT	transposable element gene; gypsy-like retrotransposon family	transposable element
At4g03795.1		4	-	1695204	1697150	169.619	0.00328531	588.675	1.1838e-18	3.47057	0.0042883	DIFF	1.59872	0.43224	NOT	transposable element gene; gypsy-like retrotransposon family	transposable element
At3g42431.1		3	+	14557374	14564597	117.029	1.76092e-05	689.908	1.32008e-39	5.89519	0	DIFF	1.18672	0.15644	NOT	transposable element gene; gypsy-like retrotransposon family	transposable element
At3g30695.1		3	-	12249814	12255877	308.445	3.08324e-17	1592.31	5.78094e-27	5.16238	4.7154e-06	DIFF	1.02009	0.49386	NOT	transposable element gene; gypsy-like retrotransposon family	transposable element
At5g29975.1		5	-	11341211	11347114	234.016	0.000427789	941.153	9.19262e-10	4.02175	0.024361	DIFF	1.89465	0.18397	NOT	transposable element gene; gypsy-like retrotransposon family	transposable element
At2g10180.1		2	-	3873656	3879758	172.573	1.23555e-12	783.267	1.30978e-28	4.53876	7.776e-13	DIFF	1.0253	0.25565	NOT	transposable element gene; gypsy-like retrotransposon family	transposable element
At2g10310.1		2	-	3975016	3978439	179.116	1.55539e-06	1781.84	1.61199e-30	9.94797	3.2696e-10	DIFF	0.907358	0.35051	NOT	transposable element gene; gypsy-like retrotransposon family	transposable element
At1g38185.1		1	+	14336581	14340618	252.277	4.07254e-15	1216.11	3.44474e-18	4.82053	1.2707e-08	DIFF	1.07203	0.46247	NOT	transposable element gene; gypsy-like retrotransposon family	transposable element
At4g06485.1		4	-	3090237	3095921	251.31	4.2604e-16	2497.62	6.79118e-35	9.9384	3.6739e-10	DIFF	1.72758	0.077964	NOT	transposable element gene; gypsy-like retrotransposon family	transposable element
At4g08050.1		4	-	4895656	4901629	167.327	2.82206e-07	1198.96	2.93275e-28	7.16537	7.6605e-15	DIFF	1.13193	0.48811	NOT	transposable element gene; gypsy-like retrotransposon family	transposable element
At2g12460.1		2	-	5053034	5054663	189.031	2.77163e-06	1113.68	8.15277e-37	5.89152	9.4547e-13	DIFF	1.24156	0.23645	NOT	transposable element gene	transposable element
At2g07400.1		2	-	3073730	3078364	118.113	0.0313692	1113.27	1.12592e-34	9.42547	0	DIFF	1.05051	0.28986	NOT	transposable element gene; copia-like retrotransposon family	transposable element
At3g30830.1		3	-	12542013	12543998	122.754	0.101868	761.067	5.17813e-21	6.19994	9.6619e-11	DIFF	1.22181	0.15518	NOT	transposable element gene; copia-like retrotransposon family	transposable element
At3g30410.1		3	-	12028131	12029863	193.095	5.44931e-10	2066.45	3.78857e-53	10.7017	1.1191e-13	DIFF	0.873726	0.38232	NOT	transposable element gene; copia-like retrotransposon family	transposable element
At4g11375.1		4	-	6914880	6919311	121.047	3.42794e-05	584.901	6.92782e-47	4.83202	0	DIFF	1.1019	0.08351	NOT	transposable element gene; copia-like retrotransposon family	transposable element
At3g44215.1		3	-	15930226	15934677	141.81	0.000132042	4824.39	3.03516e-93	34.0201	0	DIFF	1.71066	0.00064386	DIFF	transposable element gene; copia-like retrotransposon family	transposable element
At5g19097.1		5	-	6403279	6407610	131.869	0.00218975	1118.18	4.58908e-43	8.47948	0	DIFF	2.94484	8.7197e-13	DIFF	transposable element gene; copia-like retrotransposon family	transposable element
At1g36185.1		1	+	13561336	13565798	128.746	4.30599e-06	786.566	4.25876e-48	6.10944	0	DIFF	1.3678	0.0064571	NOT	transposable element gene; copia-like retrotransposon family	transposable element
At3g42179.1		3	+	14355948	14356436	143.731	0.0153202	760.344	3.55223e-27	5.29005	1.2236e-05	DIFF	1.15028	0.36268	NOT	transposable element gene	transposable element
At4g05633.1		4	-	3002436	3004432	177.339	0.000468895	536.189	9.21814e-14	3.02353	9.0662e-05	DIFF	1.5582	0.30757	NOT	transposable element gene	transposable element
At3g29732.1		3	-	11567622	11571466	135.226	0.0012885	3065.92	2.34338e-12	22.6726	8.8099e-09	DIFF	0.866349	0.25118	NOT	transposable element gene; CACTA-like transposase family	transposable element
At5g35606.1		5	+	13808310	13811468	119.626	0.00606899	968.287	9.09041e-16	8.09429	1.4989e-10	DIFF	1.09305	0.10758	NOT	transposable element gene; CACTA-like transposase family	transposable element
At2g13000.1		2	-	5350022	5353999	135.289	0.0125607	1224.15	1.22433e-33	9.04841	2.2906e-10	DIFF	0.727834	0.076155	NOT	transposable element gene; CACTA-like transposase family	transposable element
At5g19015.1		5	-	6349764	6350951	102.14	0.0113324	13854.9	5.30211e-33	135.646	3.5658e-09	DIFF	2.04884	0.052253	NOT	transposable element gene; CACTA-like transposase family	transposable element
At3g29736.1		3	+	11576037	11577683	118.591	0.0837292	556.732	5.65887e-20	4.69456	1.1033e-11	DIFF	1.73898	0.0072917	NOT	transposable element gene; CACTA-like transposase family	transposable element
At3g30393.1		3	+	12001399	12006150	108.369	0.0149948	4453.44	7.07351e-31	41.0951	0	DIFF	1.23137	0.11223	NOT	transposable element gene; CACTA-like transposase family	transposable element
At3g33185.1		3	+	14028689	14030014	111.832	0.00477874	1029.22	8.68161e-16	9.20327	1.1229e-10	DIFF	1.23027	0.45905	NOT	transposable element gene; CACTA-like transposase family	transposable element
At1g39190.1		1	-	14596848	14600631	160.812	1.03236e-07	1706.46	2.22483e-17	10.6115	2.2204e-16	DIFF	0.84915	0.28932	NOT	transposable element gene; CACTA-like transposase family	transposable element
At5g29056.1		5	+	11117613	11121416	106.877	0.0281058	1073.97	2.19061e-19	10.0487	1.632e-14	DIFF	0.995557	0.46703	NOT	transposable element gene; CACTA-like transposase family	transposable element
At1g33580.1		1	-	12174753	12176039	128.576	0.114097	760.875	5.84089e-10	5.91771	2.2248e-05	DIFF	1.6434	0.24655	NOT	transposable element gene; CACTA-like transposase family	transposable element
At1g42718.1		1	+	16083505	16087227	120.085	0.000214806	2867.94	2.25645e-18	23.8826	4.4409e-16	DIFF	1.21156	0.1731	NOT	transposable element gene; CACTA-like transposase family	transposable element
At4g04590.1		4	+	2298265	2300004	94.8712	0.0213502	604.627	4.69426e-14	6.37314	3.868e-08	DIFF	0.823126	0.071316	NOT	transposable element gene; CACTA-like transposase family	transposable element
At3g32226.1		3	+	13202344	13206065	118.808	0.00303789	6746.99	5.6641e-36	56.789	0	DIFF	0.973149	0.32357	NOT	transposable element gene; CACTA-like transposase family	transposable element
At1g49070.1		1	+	18158819	18163348	120.926	0.00185149	402.864	1.43237e-11	3.33149	0.010909	DIFF	0.995903	0.44839	NOT	transposable element gene; CACTA-like transposase family	transposable element
At2g12260.1		2	-	4921817	4925663	124.194	0.0203986	4945.02	1.21584e-13	39.8169	3.3501e-11	DIFF	1.03518	0.27062	NOT	transposable element gene; CACTA-like transposase family	transposable element
At1g36470.1		1	-	13740041	13743887	186.121	6.39806e-07	2559.92	8.33925e-14	13.7541	8.0378e-05	DIFF	1.05916	0.14439	NOT	transposable element gene; CACTA-like transposase family	transposable element
At4g07517.1		4	+	4321372	4325192	105.648	0.0049626	1508.11	1.59881e-26	14.2749	0	DIFF	1.02717	0.33907	NOT	transposable element gene; CACTA-like transposase family	transposable element
At4g03900.1		4	+	1838789	1842692	72.5207	0.299205	5941.7	9.66227e-26	81.9311	7.8759e-13	DIFF	0.702717	0.24249	NOT	transposable element gene; CACTA-like transposase family	transposable element
At5g32563.1		5	+	12217478	12221368	125.596	0.00194363	494.549	2.57271e-18	3.93762	2.7849e-05	DIFF	1.01247	0.41561	NOT	transposable element gene; CACTA-like transposase family	transposable element
At3g30743.1		3	+	12377059	12380525	114.646	0.00477874	378.694	9.35885e-14	3.30316	1.6942e-11	DIFF	1.1989	0.12838	NOT	transposable element gene; CACTA-like transposase family	transposable element
At2g12305.1		2	-	4936694	4940488	135.164	0.000138585	4654.23	1.9122e-21	34.4339	0	DIFF	2.18769	0.038578	NOT	transposable element gene; CACTA-like transposase family	transposable element
At5g33422.1		5	+	12724748	12727519	91.6992	0.256792	4026.01	7.4625e-31	43.9045	0	DIFF	0.916109	0.45213	NOT	transposable element gene; CACTA-like transposase family	transposable element
At5g28165.1		5	+	10140422	10147546	137.646	2.45516e-07	3409.35	6.44222e-42	24.769	0	DIFF	1.11036	0.44546	NOT	transposable element gene; CACTA-like transposase family	transposable element
At3g46484.1		3	+	17117775	17121677	93.1905	0.118943	1551.53	1.27303e-26	16.649	0	DIFF	1.49966	0.16627	NOT	transposable element gene; CACTA-like transposase family	transposable element
At2g06740.1		2	-	2681656	2685128	187.539	7.95478e-06	1188.16	2.88402e-17	6.33554	5.7121e-09	DIFF	0.93485	0.28814	NOT	transposable element gene; CACTA-like transposase family	transposable element
At1g44070.1		1	-	16749166	16753020	205.463	5.04983e-05	1134.95	1.82225e-13	5.52387	1.4933e-08	DIFF	0.895114	0.35789	NOT	transposable element gene; CACTA-like transposase family	transposable element
At5g29574.1		5	+	11218052	11223151	158.908	2.9902e-06	1643.81	5.98486e-35	10.3444	4.0328e-11	DIFF	1.15191	0.27768	NOT	transposable element gene; CACTA-like transposase family	transposable element
At3g30680.1		3	-	12230795	12234697	174.979	5.07834e-05	4316.58	2.4762e-15	24.6691	5.012e-09	DIFF	0.950658	0.26839	NOT	transposable element gene; CACTA-like transposase family	transposable element
At5g28926.1		5	-	10949708	10953595	101.222	0.0393733	6712.89	3.59734e-17	66.3185	0	DIFF	0.812402	0.34065	NOT	transposable element gene; CACTA-like transposase family	transposable element
At4g08092.1		4	-	4984423	4988680	158.287	0.000218136	1093.74	7.45405e-30	6.90985	0	DIFF	1.06992	0.42132	NOT	transposable element gene; CACTA-like transposase family	transposable element
At3g42721.1		3	-	14842687	14846569	174.764	3.05198e-05	1622.69	1.82515e-10	9.28504	2.3915e-05	DIFF	1.27598	0.10131	NOT	transposable element gene; CACTA-like transposase family	transposable element
At2g11500.1		2	+	4612586	4615053	189.749	3.05192e-05	3862.28	7.5609e-22	20.3547	9.3618e-08	DIFF	0.575984	0.072128	NOT	transposable element gene; CACTA-like transposase family	transposable element
At1g40123.1		1	+	15212400	15216170	113.057	3.0563e-05	4238.16	2.70884e-13	37.4869	4.5222e-11	DIFF	0.61392	0.05423	NOT	transposable element gene; CACTA-like transposase family	transposable element
At3g33169.1		3	-	13994874	13998710	133.771	2.46193e-05	2838.21	3.51626e-26	21.2169	4.9294e-14	DIFF	1.04559	0.37197	NOT	transposable element gene; CACTA-like transposase family	transposable element
At1g50860.1		1	-	18854179	18858024	118.328	0.000713722	1588.41	5.10734e-18	13.4238	4.9924e-09	DIFF	1.58492	0.18775	NOT	transposable element gene; CACTA-like transposase family	transposable element
At1g36200.1		1	-	13578667	13582208	152.898	0.0150288	3877.97	3.40699e-22	25.3631	0	DIFF	1.14595	0.42137	NOT	transposable element gene; CACTA-like transposase family	transposable element
At2g10140.1		2	+	3845505	3848036	139.182	0.0116398	6544.25	1.72144e-32	47.0194	0	DIFF	1.23647	0.49315	NOT	transposable element gene; CACTA-like transposase family	transposable element
At2g11670.1		2	+	4692096	4694164	131.44	2.85266e-06	725.051	7.94043e-20	5.51621	7.4664e-11	DIFF	1.04775	0.46244	NOT	transposable element gene; CACTA-like transposase family	transposable element
At1g35590.1		1	+	13131913	13135815	193.142	0.00548149	3254.09	1.89369e-09	16.8482	2.9758e-07	DIFF	1.30164	0.41752	NOT	transposable element gene; CACTA-like transposase family	transposable element
At5g45085.1		5	-	18214917	18218750	119.219	5.19598e-05	4129.48	1.12196e-23	34.6378	0	DIFF	0.986639	0.35393	NOT	transposable element gene; CACTA-like transposase family	transposable element
At4g08000.1		4	+	4831115	4833403	107.431	0.000853473	2972.68	7.7683e-16	27.6706	1.8139e-07	DIFF	1.09781	0.41941	NOT	transposable element gene; CACTA-like transposase family	transposable element
At2g05660.1		2	-	2108118	2114696	126.532	0.0514751	433.613	8.76453e-15	3.4269	9.5045e-12	DIFF	1.07298	0.40683	NOT	transposable element gene; CACTA-like transposase family	transposable element
At5g28524.1		5	-	10508119	10508923	117.435	0.771528	726.763	2.44294e-14	6.18864	9.4692e-08	DIFF	1.17631	0.42286	NOT	transposable element gene; CACTA-like transposase family	transposable element
At3g30836.1		3	-	12565907	12569407	119.99	0.000156502	654.088	2.34944e-23	5.45119	0	DIFF	1.05496	0.39737	NOT	transposable element gene; CACTA-like transposase family	transposable element
At1g33570.1		1	-	12172982	12174479	107.525	0.705009	1821.59	3.03514e-24	16.9411	3.6882e-13	DIFF	0.931787	0.2802	NOT	transposable element gene; CACTA-like transposase family	transposable element
At3g29739.1		3	+	11578162	11579595	92.61	0.316559	1261.75	5.05571e-29	13.6243	2.7978e-14	DIFF	2.49931	1.1212e-06	DIFF	transposable element gene; CACTA-like transposase family	transposable element
At1g50850.1		1	-	18851078	18853322	1236.08	1.65742e-06	8235.2	7.59127e-17	6.66235	8.0017e-06	DIFF	1.25932	0.031983	NOT	transposable element gene; CACTA-like transposase family	transposable element
At5g28464.1		5	+	10398195	10400053	162.158	0.000101879	3005.06	1.63609e-53	18.5317	0	DIFF	0.809444	0.26483	NOT	transposable element gene; CACTA-like transposase family	transposable element
At4g03745.1		4	-	1665240	1667031	129.03	0.0124675	4942.62	2.35371e-28	38.306	0	DIFF	1.11522	0.49206	NOT	transposable element gene; CACTA-like transposase family	transposable element
At4g04430.1		4	-	2208774	2210861	118.468	6.78425e-05	33345.5	2.34595e-39	281.473	0	DIFF	0.833761	0.28766	NOT	transposable element gene; CACTA-like transposase family	transposable element
At1g36190.1		1	-	13575594	13577297	184.723	5.81277e-05	21149.8	5.01573e-41	114.495	0	DIFF	1.40426	0.31973	NOT	transposable element gene; CACTA-like transposase family	transposable element
At3g30767.1		3	+	12443078	12444394	144.982	0.00376897	28980.4	2.39811e-15	199.89	1.4952e-05	DIFF	0.512026	0.27464	NOT	transposable element gene; CACTA-like transposase family	transposable element
At3g30744.1		3	+	12382269	12383569	148.661	0.00664178	4979.5	3.33405e-47	33.4957	0	DIFF	2.37966	8.1493e-05	DIFF	transposable element gene; CACTA-like transposase family	transposable element
At3g42650.1		3	-	14750342	14752452	159.826	0.0136949	24266.4	3.05237e-56	151.83	0	DIFF	1.03125	0.42768	NOT	transposable element gene; CACTA-like transposase family	transposable element
At1g34530.1		1	+	12627853	12629986	166.564	8.52939e-05	13847.5	1.12442e-53	83.1362	0	DIFF	1.05268	0.26394	NOT	transposable element gene; CACTA-like transposase family	transposable element
At5g29408.1		5	-	11171504	11174056	126.603	2.02322e-05	14092	3.79402e-39	111.309	0	DIFF	1.17299	0.08049	NOT	transposable element gene; CACTA-like transposase family	transposable element
At3g42720.1		3	-	14839324	14841948	175.34	5.56552e-09	8928.83	1.13861e-40	50.9229	0	DIFF	1.37549	0.4483	NOT	transposable element gene; CACTA-like transposase family	transposable element
At2g10640.1		2	+	4173404	4175823	217.202	4.94601e-05	10076	2.05402e-26	46.39	6.9944e-15	DIFF	1.12999	0.41995	NOT	transposable element gene; CACTA-like transposase family	transposable element
At1g49090.1		1	+	18164988	18166354	281.193	0.027264	27059.9	1.39256e-09	96.2325	0.00016942	DIFF	16.9795	0.010909	NOT	transposable element gene; CACTA-like transposase family	transposable element
At2g12240.1		2	-	4918191	4919507	155.13	0.384654	52051.8	2.61139e-14	335.537	0.00011467	DIFF	0.0417101	0.072805	NOT	transposable element gene; CACTA-like transposase family	transposable element
At2g12980.1		2	-	5345830	5347950	182.92	4.08895e-06	9163.66	2.51786e-38	50.0965	0	DIFF	0.900739	0.16414	NOT	transposable element gene; CACTA-like transposase family	transposable element
At2g06800.1		2	+	2717356	2719976	190.811	1.20851e-07	7905.94	8.42448e-28	41.4334	2.7744e-12	DIFF	0.807466	0.18469	NOT	transposable element gene; CACTA-like transposase family	transposable element
At2g11110.1		2	-	4411458	4413501	157.683	0.000217846	6620.02	3.21113e-29	41.9831	6.4034e-09	DIFF	1.06567	0.35023	NOT	transposable element gene; CACTA-like transposase family	transposable element
At1g42210.1		1	-	15768388	15769384	188.764	1.60785e-05	1524.42	1.72189e-11	8.0758	0.00018736	DIFF	1.75993	0.16889	NOT	transposable element gene; CACTA-like transposase family	transposable element
At3g29730.1		3	-	11563993	11566571	142.459	0.0107897	23869.3	2.38539e-18	167.552	4.443e-09	DIFF	0.909216	0.38474	NOT	transposable element gene; CACTA-like transposase family	transposable element
At5g30480.1	AT5TE41870	5	+	11607967	11609219	102.211	0.177977	12956.6	4.87403e-36	126.763	2.2204e-16	DIFF	16.1918	2.252e-07	DIFF	transposable element gene; CACTA-like transposase family	transposable element
At1g35600.1		1	+	13136537	13139230	65.5705	0.027264	18747.3	1.09711e-09	285.911	7.6091e-08	DIFF	1.52271	0.2388	NOT	transposable element gene; CACTA-like transposase family	transposable element
At4g08016.1		4	+	4837018	4838086	133.002	0.0552039	17191.5	1.12123e-27	129.257	6.2077e-11	DIFF	0.61848	0.21137	NOT	transposable element gene; CACTA-like transposase family	transposable element
At2g04770.1		2	+	1671113	1672072	136.32	0.154753	28614.5	5.33822e-32	209.907	3.9892e-09	DIFF	9.79497	0.00016812	DIFF	transposable element gene; CACTA-like transposase family	transposable element
At2g34130.1		2	+	14416568	14419444	221.118	1.4686e-06	36241.1	5.59173e-37	163.899	1.828e-10	DIFF	1.11297	0.4402	NOT	transposable element gene; CACTA-like transposase family	transposable element
At1g42520.1		1	+	15964580	15966832	113.949	0.122349	2829.45	3.82472e-37	24.8308	0	DIFF	0.934988	0.46008	NOT	transposable element gene; CACTA-like transposase family	transposable element
At1g43840.1		1	+	16611338	16613480	147.073	0.000170572	13501.7	1.20834e-59	91.8027	0	DIFF	1.29187	0.3078	NOT	transposable element gene; CACTA-like transposase family	transposable element
At3g43128.1		3	+	15116373	15118517	154.102	2.51666e-05	16985.6	1.41574e-86	110.223	0	DIFF	1.28261	0.21126	NOT	transposable element gene; CACTA-like transposase family	transposable element
At1g40105.1		1	+	15142374	15144733	132.233	0.0300752	512.827	3.26029e-13	3.87821	7.7506e-05	DIFF	1.38695	0.45932	NOT	transposable element gene; CACTA-like transposase family	transposable element
At3g32240.1		3	+	13213449	13215929	126.748	1.26477e-05	3947.25	2.65418e-44	31.1425	0	DIFF	1.04968	0.41344	NOT	transposable element gene; CACTA-like transposase family	transposable element
At4g03910.1		4	+	1843449	1845820	245.203	3.71244e-06	6604.6	3.58685e-15	26.9352	2.7912e-07	DIFF	0.958229	0.31297	NOT	transposable element gene; CACTA-like transposase family	transposable element
At4g07518.1		4	+	4326224	4328918	144.527	4.17299e-05	4523.58	3.00613e-43	31.2992	0	DIFF	0.981131	0.48045	NOT	transposable element gene; CACTA-like transposase family	transposable element
At4g06652.1		4	+	3825308	3827947	157.009	2.70747e-07	480.234	2.96952e-09	3.05864	0.00019085	DIFF	1.20517	0.075445	NOT	transposable element gene; CACTA-like transposase family	transposable element
At4g08091.1		4	-	4980948	4983506	222.133	2.65078e-05	5890.79	3.84591e-53	26.5192	0	DIFF	1.44284	0.074297	NOT	transposable element gene; CACTA-like transposase family	transposable element
At4g06570.1		4	+	3518685	3520913	125.255	0.00025566	1698.9	7.87584e-35	13.5635	0	DIFF	0.883713	0.26568	NOT	transposable element gene; CACTA-like transposase family	transposable element
At5g30450.1		5	+	11576433	11579181	132.787	3.20022e-05	1339.55	1.85807e-37	10.088	0	DIFF	1.26146	0.048184	NOT	transposable element gene; CACTA-like transposase family	transposable element
At1g36260.1		1	-	13627142	13629264	270.272	5.55193e-08	14600.5	8.34441e-29	54.0215	2.2204e-16	DIFF	0.814486	0.3286	NOT	transposable element gene; CACTA-like transposase family	transposable element
At1g52850.1		1	+	19681245	19683448	99.4197	0.000126264	16096.8	1.17997e-24	161.908	0	DIFF	1.26182	0.09252	NOT	transposable element gene; CACTA-like transposase family	transposable element
At5g45082.1		5	-	18211526	18214078	95.811	0.0133701	11098.4	6.87284e-41	115.836	0	DIFF	0.642076	0.069294	NOT	transposable element gene; CACTA-like transposase family	transposable element
At5g36655.1		5	+	14398118	14400310	133.844	3.0839e-09	33119.2	1.71464e-22	247.446	1.0265e-11	DIFF	0.701552	0.4567	NOT	transposable element gene; CACTA-like transposase family	transposable element
At2g12300.1		2	-	4933228	4935614	122.177	0.000244146	9829.48	5.00257e-27	80.4528	1.5543e-15	DIFF	1.3755	0.23994	NOT	transposable element gene; CACTA-like transposase family	transposable element
At1g36680.1		1	+	13872292	13873414	104.108	0.383251	521.126	4.00819e-18	5.00563	5.7396e-05	DIFF	3.01857	0.0053958	NOT	transposable element gene; CACTA-like transposase family	transposable element
At5g32950.1		5	+	12403711	12406104	165.167	1.47386e-09	3888.51	2.62681e-35	23.5429	0	DIFF	0.796882	0.15108	NOT	transposable element gene; CACTA-like transposase family	transposable element
At4g06698.1		4	-	3945665	3948235	261.488	1.5438e-05	12412.8	6.28123e-39	47.4699	6.6613e-16	DIFF	8.07686	0.00022473	DIFF	transposable element gene; CACTA-like transposase family	transposable element
At5g28923.1		5	-	10946566	10948833	188.043	5.33037e-05	12820.4	2.41323e-35	68.178	8.2157e-15	DIFF	1.65636	0.2932	NOT	transposable element gene; CACTA-like transposase family	transposable element
At3g30396.1		3	+	12007066	12009546	162.429	4.19718e-06	15992.7	1.36265e-28	98.4596	1.9063e-13	DIFF	0.848169	0.27343	NOT	transposable element gene; CACTA-like transposase family	transposable element
At4g07946.1		4	+	4750998	4751337	73.2462	0.0922111	457.476	9.99561e-07	6.24573	0.00066769	DIFF	2.22751	0.16178	NOT	transposable element gene; CACTA-like transposase family	transposable element
At4g02314.1		4	+	1018434	1020824	238.198	1.78917e-06	32000.8	1.62849e-16	134.345	1.353e-08	DIFF	0.82103	0.45388	NOT	transposable element gene; CACTA-like transposase family	transposable element
At3g41345.1		3	-	14182511	14183147	66.5587	0.202203	5158.88	3.49519e-14	77.5087	1.3199e-05	DIFF	2.04207	0.24357	NOT	transposable element gene; CACTA-like transposase family	transposable element
At3g43571.1		3	+	15491908	15493326	101.365	0.26415	418.169	9.71675e-18	4.12538	3.7982e-08	DIFF	0.832829	0.41449	NOT	transposable element gene; CACTA-like transposase family	transposable element
At1g39110.1		1	-	14593496	14595991	202.694	1.04572e-05	8771.63	8.33527e-38	43.2752	0	DIFF	1.306	0.24287	NOT	transposable element gene; CACTA-like transposase family	transposable element
At4g03310.1		4	+	1460158	1464143	150.563	4.51112e-05	958.9	3.17951e-37	6.36876	1.0911e-11	DIFF	0.973109	0.49236	NOT	transposable element gene; CACTA-like transposase family	transposable element
At1g42727.1		1	+	16088239	16090713	154.172	0.000352611	4080.74	5.24356e-24	26.4687	0	DIFF	0.996193	0.38415	NOT	transposable element gene; CACTA-like transposase family	transposable element
At4g04170.1		4	+	2013695	2018326	129.853	0.00287392	1042.5	1.73072e-29	8.02831	0	DIFF	1.17674	0.070168	NOT	transposable element gene; CACTA-like transposase family	transposable element
At2g06670.1	AT2TE11890	2	+	2661490	2663640	155.522	1.46935e-05	1912.67	4.19242e-15	12.2984	6.4339e-07	DIFF	1.61499	0.2031	NOT	transposable element gene; CACTA-like transposase family	transposable element
At2g10490.1		2	+	4048246	4050704	119.219	2.85966e-06	12729.1	2.18727e-47	106.771	0	DIFF	1.71858	0.15998	NOT	transposable element gene; CACTA-like transposase family	transposable element
At1g44060.1		1	-	16745617	16748139	138.801	4.56944e-14	4288.94	2.7996e-48	30.8999	0	DIFF	0.79994	0.47569	NOT	transposable element gene; CACTA-like transposase family	transposable element
At2g14230.1		2	-	6034581	6036775	172.046	6.25605e-06	22333	3.02916e-43	129.808	1.1102e-16	DIFF	1.27698	0.21415	NOT	transposable element gene; CACTA-like transposase family	transposable element
At5g32566.1	AT5TE43385	5	+	12221963	12224095	191.603	2.1255e-07	12617.6	5.57853e-50	65.8528	0	DIFF	7.35308	4.8367e-12	DIFF	transposable element gene; CACTA-like transposase family	transposable element
At1g42500.1		1	-	15953815	15956146	182.628	0.000277182	13069.3	2.66171e-37	71.5624	0	DIFF	0.894214	0.26972	NOT	transposable element gene; CACTA-like transposase family	transposable element
At1g36460.1		1	-	13736710	13739169	151.791	0.00405386	17663.3	2.00927e-15	116.366	4.2653e-09	DIFF	0.717879	0.38252	NOT	transposable element gene; CACTA-like transposase family	transposable element
At3g32677.1		3	-	13404348	13406626	166.633	6.22246e-05	4606.15	1.56056e-25	27.6425	9.992e-16	DIFF	0.763654	0.39947	NOT	transposable element gene; CACTA-like transposase family	transposable element
At5g35150.1		5	+	13427841	13429934	119.339	0.000114923	369.333	1.76171e-10	3.09482	3.9557e-07	DIFF	0.956509	0.33929	NOT	transposable element gene; CACTA-like transposase family	transposable element
At2g06720.1		2	-	2678824	2681286	251.765	1.7676e-10	6094.62	4.5179e-26	24.2076	0	DIFF	1.14166	0.25566	NOT	transposable element gene; CACTA-like transposase family	transposable element
At2g13175.1		2	-	5460938	5463577	160.497	8.48261e-06	730.781	1.91244e-25	4.55324	6.2362e-11	DIFF	0.780772	0.16891	NOT	transposable element gene; CACTA-like transposase family	transposable element
At2g13870.1		2	+	5826458	5828666	140.631	4.21552e-06	13001.2	2.77203e-31	92.449	0	DIFF	0.989734	0.1852	NOT	transposable element gene; CACTA-like transposase family	transposable element
At3g30780.1		3	-	12465058	12467250	159.468	7.26861e-05	24432.3	8.78813e-45	153.211	0	DIFF	0.911504	0.39299	NOT	transposable element gene; CACTA-like transposase family	transposable element
At1g33130.1		1	-	12016631	12018634	279.123	5.06625e-08	26683.7	2.12759e-24	95.5984	7.2121e-09	DIFF	0.83184	0.42781	NOT	transposable element gene; CACTA-like transposase family	transposable element
At2g13310.1		2	-	5531211	5533352	145.148	0.00786585	5848.94	9.38364e-29	40.2964	2.2204e-16	DIFF	0.767207	0.28924	NOT	transposable element gene; CACTA-like transposase family	transposable element
At2g06590.1		2	+	2633126	2635224	73.7978	0.190766	2531.35	7.47779e-19	34.3012	1.1735e-07	DIFF	1.78991	0.045333	NOT	transposable element gene; CACTA-like transposase family	transposable element
At4g06627.1		4	+	3604913	3606206	94.512	0.00207582	1012.77	2.48323e-16	10.7158	1.7407e-08	DIFF	1.30922	0.11144	NOT	transposable element gene; CACTA-like transposase family	transposable element
At4g05505.1		4	+	2785705	2787988	157.131	8.61298e-07	4558.28	1.08316e-54	29.0094	0	DIFF	0.966411	0.22067	NOT	transposable element gene; CACTA-like transposase family	transposable element
At3g33166.1		3	-	13991380	13993855	160.185	5.94488e-05	4642.31	2.2896e-36	28.9809	0	DIFF	0.909782	0.42998	NOT	transposable element gene; CACTA-like transposase family	transposable element
At1g35300.1		1	+	12950354	12952860	105.94	0.00974082	4276.89	6.68212e-34	40.3709	0	DIFF	1.05832	0.38084	NOT	transposable element gene; CACTA-like transposase family	transposable element
At3g46487.1		3	+	17122414	17125121	120.589	4.99305e-05	8755.82	1.99364e-28	72.6088	6.2172e-15	DIFF	11.0948	8.8445e-09	DIFF	transposable element gene; CACTA-like transposase family	transposable element
At5g30545.1		5	-	11659000	11660250	95.2298	0.732236	562.673	4.21408e-12	5.90858	2.3058e-07	DIFF	1.38948	0.026675	NOT	transposable element gene; CACTA-like transposase family	transposable element
At5g29568.1		5	+	11212610	11213612	123.428	0.14943	26610.1	1.2041e-34	215.592	1.0092e-12	DIFF	1.41644	0.089801	NOT	transposable element gene; CACTA-like transposase family	transposable element
At2g13160.1		2	+	5448962	5451137	224.322	4.92838e-05	27962.9	4.45653e-09	124.655	5.6024e-05	DIFF	0.747787	0.35805	NOT	transposable element gene; CACTA-like transposase family	transposable element
At3g42930.1		3	-	15008995	15010223	177.194	0.000354883	622.962	1.18116e-11	3.51571	9.8851e-05	DIFF	1.80204	0.17956	NOT	transposable element gene; CACTA-like transposase family	transposable element
At1g42410.1		1	+	15871548	15873894	184.606	4.00389e-09	10773.9	3.46581e-21	58.3616	9.7256e-10	DIFF	1.02085	0.36248	NOT	transposable element gene; CACTA-like transposase family	transposable element
At4g03775.1		4	-	1680651	1682828	151.236	1.53257e-07	484.156	1.24268e-10	3.20133	2.6121e-09	DIFF	1.05181	0.33421	NOT	transposable element gene; CACTA-like transposase family	transposable element
At3g32230.1		3	+	13207614	13212651	124.004	1.58216e-05	10469.3	4.50001e-64	84.4271	0	DIFF	1.02735	0.42569	NOT	transposable element gene; CACTA-like transposase family	transposable element
At2g12990.1		2	-	5349066	5349776	80.6292	0.15291	2269.76	8.64551e-18	28.1506	2.5746e-07	DIFF	1.55264	0.089929	NOT	transposable element gene; CACTA-like transposase family	transposable element
At3g43126.1		3	+	15111464	15115204	136.925	0.000620806	513.12	5.15861e-19	3.74745	2.486e-12	DIFF	0.792071	0.23711	NOT	transposable element gene; CACTA-like transposase family	transposable element
At3g30719.1		3	+	12344058	12344912	97.3993	0.0784742	807.254	1.23301e-09	8.28809	0.00013661	DIFF	4.37663	0.00060305	DIFF	transposable element gene; CACTA-like transposase family	transposable element
At1g42510.1		1	-	15957171	15960998	169.568	0.000279646	583.146	1.74984e-20	3.43901	7.0084e-05	DIFF	1.03832	0.4526	NOT	transposable element gene; CACTA-like transposase family	transposable element
At3g30765.1		3	+	12440691	12442480	192.807	0.00484157	7563.72	2.86555e-29	39.2295	1.1209e-10	DIFF	0.9284	0.40745	NOT	transposable element gene; CACTA-like transposase family	transposable element
At5g30470.1		5	+	11604549	11606911	150.396	9.92665e-12	897.156	9.96828e-32	5.96529	1.6576e-08	DIFF	1.15805	0.17745	NOT	transposable element gene; CACTA-like transposase family	transposable element
At1g40075.1		1	-	14894877	14899327	144.72	0.00121193	517.521	6.86245e-19	3.57602	2.8277e-09	DIFF	1.10983	0.17316	NOT	transposable element gene; CACTA-like transposase family	transposable element
At2g06790.1		2	+	2713390	2716562	134.231	0.0141804	3881.55	1.42992e-12	28.9169	3.7397e-08	DIFF	1.74463	0.07322	NOT	transposable element gene; CACTA-like transposase family	transposable element
At2g10480.1		2	+	4043359	4045927	116.211	0.001918	8261.59	4.9405e-18	71.0913	5.9952e-15	DIFF	1.0764	0.44932	NOT	transposable element gene; CACTA-like transposase family	transposable element
At2g10630.1		2	+	4169917	4172637	71.6833	0.331818	2219.24	7.5988e-14	30.959	1.2126e-08	DIFF	0.99889	0.44462	NOT	transposable element gene; CACTA-like transposase family	transposable element
At4g08010.1		4	+	4833726	4834704	142.602	0.0137813	962.754	1.0119e-13	6.75134	0.0065974	DIFF	1.08422	0.48244	NOT	transposable element gene; CACTA-like transposase family	transposable element
At1g37040.1		1	+	14073829	14078694	91.6475	0.0113422	454.781	1.09018e-22	4.96228	2.5202e-14	DIFF	1.22266	0.19653	NOT	transposable element gene; CACTA-like transposase family	transposable element
At3g30335.1		3	-	11943952	11947566	133.291	1.41465e-06	402.483	1.58809e-18	3.01958	1.0848e-07	DIFF	0.999656	0.3197	NOT	transposable element gene; CACTA-like transposase family	transposable element
At1g37801.1		1	+	14265272	14266027	96.3177	0.000456327	1023.64	3.73002e-07	10.6277	4.8354e-05	DIFF	1.03285	0.30218	NOT	transposable element gene; CACTA-like transposase family	transposable element
At3g43657.1		3	-	15572474	15573103	89.1938	0.570878	1926.78	2.8063e-15	21.6022	2.0751e-06	DIFF	2.52267	0.015654	NOT	transposable element gene; CACTA-like transposase family	transposable element
At3g30790.1		3	-	12470421	12474342	153.808	0.000718063	1497.35	7.71923e-16	9.73519	0	DIFF	0.994096	0.40463	NOT	transposable element gene; CACTA-like transposase family	transposable element
At5g32925.1		5	+	12399109	12402702	80.03	0.305766	3149.66	2.94044e-22	39.356	0	DIFF	0.678356	0.11852	NOT	transposable element gene; CACTA-like transposase family	transposable element
At3g42445.1		3	-	14592032	14594351	148.398	0.0026171	454.322	9.92761e-20	3.06151	3.8218e-07	DIFF	1.04445	0.27064	NOT	transposable element gene; Athila retroelement ORF2 -related	transposable element
At5g32475.1		5	-	12119742	12121808	203.202	0.000433828	5173.49	1.86716e-25	25.4598	2.8866e-15	DIFF	0.989423	0.49848	NOT	transposable element gene; Athila retroelement ORF2 -related	transposable element
At3g33067.1		3	+	13653294	13655023	135.622	0.0114044	6575.75	8.34913e-28	48.4859	2.9665e-13	DIFF	0.871839	0.33813	NOT	transposable element gene; Athila retroelement ORF2 -related	transposable element
At3g42253.1		3	+	14422764	14424165	100.07	0.045348	15236.3	6.80055e-19	152.256	3.1936e-10	DIFF	0.952027	0.265	NOT	transposable element gene; Athila retroelement ORF2 -related	transposable element
At3g42716.1		3	+	14810876	14812800	176.81	2.98868e-07	2920.04	1.56217e-46	16.5151	0	DIFF	0.826733	0.46968	NOT	transposable element gene; Athila retroelement ORF2 -related	transposable element
At3g43862.1		3	-	15725883	15727628	341.618	6.5858e-06	4133.73	2.36647e-19	12.1004	2.8711e-07	DIFF	0.973083	0.38147	NOT	transposable element gene; Athila retroelement ORF2 -related	transposable element
At5g32306.1		5	+	11958388	11960283	212.4	0.0391753	14604.6	4.67373e-18	68.7599	2.9801e-05	DIFF	3.42012	0.037613	NOT	transposable element gene; Athila retroelement ORF2 -related	transposable element
At4g06573.1		4	-	3539455	3541362	217.562	2.62027e-07	8904.29	7.8285e-19	40.9276	1.9397e-09	DIFF	1.18553	0.47262	NOT	transposable element gene; athila retroelement ORF1 protein	transposable element
At4g06624.1		4	-	3739439	3741298	131.029	0.0156252	6255.64	1.82921e-09	47.7424	5.4298e-05	DIFF	0.496034	0.43588	NOT	transposable element gene; athila retroelement ORF1 protein	transposable element
At4g06680.1		4	-	3906562	3907338	78.8013	0.0899157	4289.66	4.33106e-36	54.4364	1.3989e-14	DIFF	1.2908	0.35505	NOT	transposable element gene; athila retroelement ORF1 protein	transposable element
At5g31719.1		5	-	11706490	11709450	582.157	2.69447e-05	7434.4	3.59425e-11	12.7704	1.0456e-05	DIFF	1.75035	0.36074	NOT	transposable element gene; athila retroelement ORF1 protein	transposable element
At5g31963.1		5	+	11794884	11796718	165.885	0.00239012	13793	7.00238e-23	83.148	5.7489e-09	DIFF	1.59251	0.15304	NOT	transposable element gene; athila retroelement ORF1 protein	transposable element
At5g32197.1		5	+	11854017	11855963	178.853	3.81511e-06	16919.8	7.00238e-23	94.6017	7.8575e-11	DIFF	1.29878	0.4811	NOT	transposable element gene; athila retroelement ORF1 protein	transposable element
At4g07355.1		4	-	4178488	4180358	228.722	0.000218216	3483.1	1.01521e-19	15.2285	2.8056e-09	DIFF	2.30307	0.0031595	DIFF	transposable element gene; Athila retroelement ORF1 protein -related	transposable element
At4g07458.1		4	+	4244693	4246534	142.339	0.0038526	1209.45	2.86832e-16	8.49697	7.2813e-07	DIFF	1.05438	0.49344	NOT	transposable element gene; Athila retroelement ORF1 protein -related	transposable element
At5g32423.1		5	-	12049923	12051782	149.168	0.00115784	3389.63	1.04377e-17	22.7236	2.4369e-11	DIFF	0.995736	0.39716	NOT	transposable element gene; Athila retroelement ORF1 protein -related	transposable element
At2g11775.1		2	-	4731464	4732301	388.239	1.39699e-06	7494.24	3.45582e-42	19.3032	1.797e-10	DIFF	0.913148	0.45056	NOT	transposable element gene	transposable element
At3g42181.1		3	+	14361950	14362168	140.44	0.115076	4290.58	5.08877e-34	30.551	0.0053637	DIFF	0.9353	0.40528	NOT	transposable element gene	transposable element
At3g43863.1		3	-	15728061	15728816	491.708	3.89169e-09	5523.07	8.0527e-53	11.2324	3.2705e-05	DIFF	0.809591	0.18138	NOT	transposable element gene	transposable element
At3g05400.1		3	+	1549592	1554154	346.117	4.95851e-05	1219.15	7.56693e-10	3.52236	2.4542e-06	DIFF	0.995459	0.41925	NOT	putative sugar transporter	unknown
At3g43833.1		3	+	15698541	15699760	400.508	3.11416e-06	2872.19	3.4743e-33	7.17137	6.2983e-11	DIFF	0.865273	0.032699	NOT	steroid hormone receptor/ transcription factor	unknown
At1g17020.1		1	+	5820199	5822006	512.949	3.81505e-15	2209.66	1.16592e-32	4.30776	3.261e-08	DIFF	1.53567	0.0037734	DIFF	SENESCENCE-RELATED GENE 1	Function known
At2g15790.1		2	-	6884856	6887980	262.5	5.19624e-07	2518.55	1.80272e-30	9.59448	0	DIFF	1.04522	0.32182	NOT	SQUINT	Function known
At2g20721.1		2	-	8938646	8938736	893.47	1.30639e-23	2902.44	1.07091e-32	3.2485	0.0035383	DIFF	0.868828	0.283	NOT	snoRNA	non coding RNA
At2g35387.1		2	-	14901797	14901875	378.883	0.00567997	1860.17	3.51308e-09	4.90962	0.0206	DIFF	2.72394	0.055054	NOT	snoRNA	non coding RNA
At2g43138.1		2	+	17930315	17930393	140.963	0.00276249	919.239	1.09559e-11	6.52114	0.011984	DIFF	0.610867	0.43406	NOT	snoRNA	non coding RNA
At5g10572.1		5	+	3343594	3343726	570.231	0.000475154	2025.01	4.10946e-09	3.55121	5.481e-05	DIFF	1.51574	0.01412	NOT	SNOR77	non coding RNA
At5g51174.1		5	+	20813162	20813277	220.93	1.38219e-05	857.943	5.44594e-11	3.88333	0.018626	DIFF	0.488069	0.22641	NOT	SNOR30	non coding RNA
At5g25250.1		5	+	8749730	8751639	476.722	7.27144e-14	1565.39	1.38246e-20	3.28365	1.411e-06	DIFF	1.15439	0.37181	NOT	similar to unknown protein	Unknown
At1g27990.1		1	-	9752786	9753939	220.304	0.000108369	1319.15	4.55107e-26	5.98786	2.3662e-11	DIFF	0.902445	0.094939	NOT	similar to unknown protein	Unknown
At4g08593.1		4	+	5469342	5470463	109.786	0.259486	9233.95	4.43484e-61	84.1086	0	DIFF	2.49087	0.019851	NOT	similar to unknown protein	Unknown
At5g39520.1		5	-	15840963	15842720	514.751	1.78008e-10	1949.75	1.72385e-24	3.78775	7.4123e-06	DIFF	1.42123	0.21394	NOT	similar to unknown protein	Unknown
At5g24660.1		5	-	8443282	8443837	426.491	0.000359379	2735.97	5.27663e-14	6.41507	0.0017465	DIFF	1.14721	0.39925	NOT	similar to unknown protein	Unknown
At3g29639.1		3	-	11481211	11482228	235.385	0.0998008	9646.75	2.03584e-36	40.9829	2.4184e-08	DIFF	2.45896	0.030376	NOT	similar to unknown protein	Unknown
At1g33840.1		1	-	12283842	12285330	265.674	3.95138e-05	856.066	5.35509e-10	3.22224	0.00014658	DIFF	1.04719	0.46191	NOT	similar to unknown protein	Unknown
At1g52270.1		1	-	19467347	19468024	261.221	3.2657e-05	809.248	9.15378e-12	3.09794	0.0075135	DIFF	1.2846	0.12254	NOT	similar to unknown protein	Unknown
At3g13950.1		3	+	4604156	4605432	393.196	0.000230009	1258.09	1.63992e-11	3.19965	1.449e-05	DIFF	1.22707	0.31874	NOT	similar to unknown protein	Unknown
At5g45095.1		5	+	18224590	18226272	185.781	0.000108687	5587.4	3.75413e-58	30.0752	0	DIFF	29.5686	0	DIFF	similar to unknown protein	Unknown
At5g15690.1		5	-	5113826	5114480	35.6317	0.721455	1213.3	3.38946e-07	34.0511	5.5515e-05	DIFF	0.54125	0.1726	NOT	similar to unknown protein	Unknown
At2g19850.1		2	+	8575785	8576946	131.2	0.153732	10183.8	4.54591e-27	77.6204	1.3046e-08	DIFF	81.8373	1.353e-08	DIFF	similar to unknown protein	Unknown
At3g49580.1		3	-	18386254	18386762	502.221	7.42483e-06	3305.98	1.7702e-15	6.58272	4.256e-05	DIFF	1.08479	0.40839	NOT	similar to unknown protein	Unknown
At5g41660.1		5	+	16674244	16674876	206.539	0.00498011	4888.04	3.1237e-67	23.6664	0	DIFF	74.994	0	DIFF	similar to unknown protein	Unknown
At4g19240.1		4	-	10527811	10529103	158.046	0.0825022	850.15	7.59294e-32	5.37913	2.2227e-13	DIFF	1.09202	0.39865	NOT	similar to unknown protein	Unknown
At1g55170.1		1	+	20583941	20585642	615.719	4.03858e-10	1858.44	1.98989e-21	3.01832	7.6645e-06	DIFF	1.57754	0.071383	NOT	similar to unknown protein	Unknown
At3g30820.1		3	+	12532322	12533714	147.051	0.0674498	747.212	7.39823e-23	5.08131	4.5711e-11	DIFF	2.54968	0.0009248	DIFF	similar to unknown protein	Unknown
At5g29050.1		5	+	11111696	11112287	198.387	0.00196016	1150.61	5.9135e-22	5.79983	2.9678e-06	DIFF	0.604805	0.1746	NOT	similar to unknown protein	Unknown
At2g07981.1		2	+	3614983	3617713	242.124	4.92838e-05	2073.67	9.45584e-14	8.5645	0.0067699	DIFF	0.396329	0.087246	NOT	similar to unknown protein	Unknown
At2g08986.1		2	+	3625141	3633543	85.2488	0.0013531	1480.56	1.65057e-22	17.3675	4.7402e-11	DIFF	1.08298	0.4017	NOT	similar to unknown protein	Unknown
At1g65490.1		1	+	24358434	24359014	6096.62	3.82759e-24	19030.4	2.94924e-28	3.12147	0.0025111	DIFF	1.81053	0.052311	NOT	similar to unknown protein	Unknown
At1g65500.1		1	+	24361530	24362279	1461.13	1.74093e-12	5954.45	1.23067e-19	4.07524	0.021048	DIFF	2.28183	0.16066	NOT	similar to unknown protein	Unknown
At1g12030.1		1	-	4064665	4066339	241.107	8.58277e-07	1029.61	6.5568e-31	4.27034	1.5392e-08	DIFF	1.52489	0.19393	NOT	similar to unknown protein	Unknown
At1g59920.1		1	-	22063089	22063487	419.42	0.00707593	94676.2	6.17675e-11	225.731	0.0019739	DIFF	1.40535	0.2533	NOT	similar to unknown protein	Unknown
At5g35120.1		5	-	13404082	13404405	378.329	0.00375668	45632.6	1.54214e-30	120.616	1.396e-07	DIFF	1.23566	0.3033	NOT	similar to unknown protein	Unknown
At1g59930.1		1	-	22064748	22065146	130.545	0.0144581	83910.6	2.49661e-18	642.771	0.00011467	DIFF	2.24242	0.11916	NOT	similar to unknown protein	Unknown
At5g03090.1		5	+	725280	725961	835.81	1.17877e-22	15311.6	1.42829e-57	18.3195	9.7304e-06	DIFF	8.92433	0.00027313	DIFF	similar to unknown protein	Unknown
At1g47400.1		1	+	17388157	17388626	3201.79	3.63638e-13	11918.3	4.34166e-21	3.72239	0.0007358	DIFF	2.19952	0.053232	NOT	similar to unknown protein	Unknown
At2g14560.1		2	+	6221054	6222983	379.845	1.61523e-08	3092.29	3.93181e-28	8.14093	9.3755e-06	DIFF	0.567418	0.1274	NOT	similar to unknown protein	Unknown
At4g18150.1		4	+	10050222	10053801	184.75	0.00044906	1159.63	4.34321e-23	6.27675	1.6986e-14	DIFF	1.35906	0.038634	NOT	similar to unknown protein	Unknown
At1g77960.1		1	-	29314951	29318465	193.36	0.000157213	1787.48	2.84468e-17	9.24431	0	DIFF	1.16465	0.43727	NOT	similar to unknown protein	Unknown
At1g14880.1		1	-	5132530	5133711	364.522	2.67707e-09	2463.6	2.37062e-29	6.75844	7.0012e-06	DIFF	0.328095	0.0022941	DIFF	similar to unknown protein	Unknown
At1g13470.1		1	-	4620225	4621577	130.5	0.0541285	494.764	5.57539e-22	3.7913	1.6608e-08	DIFF	1.47407	0.089154	NOT	similar to unknown protein	Unknown
At1g62420.1		1	-	23106458	23108312	187.949	0.0221715	595.153	4.96999e-14	3.16657	8.7705e-07	DIFF	2.16575	0.001536	DIFF	similar to unknown protein	Unknown
At5g28810.1		5	+	10824437	10826579	105.7	0.0129227	1308.85	1.26867e-19	12.3827	4.6074e-14	DIFF	2.81205	4.3746e-06	DIFF	similar to Ulp1 protease family protein	unknown
At3g03341.1		3	-	790137	790655	392.835	9.1757e-10	1897.17	4.49832e-18	4.82943	3.9683e-06	DIFF	1.14921	0.29738	NOT	similar to unknown protein	Unknown
At3g54730.1		3	+	20270237	20271400	156.528	0.18608	5387.01	1.34656e-08	34.4156	0.0018499	DIFF	44.408	0.0019425	DIFF	similar to unknown protein	Unknown
At3g56710.1		3	-	21017729	21018544	210.369	0.000898599	820.367	6.20237e-17	3.89966	2.8097e-05	DIFF	1.15488	0.42717	NOT	SIGMA FACTOR BINDING PROTEIN 1	Function known
At3g22550.1		3	-	7991653	7993461	415.135	6.99299e-13	1377.87	1.05129e-32	3.31909	1.0642e-05	DIFF	0.960233	0.33146	NOT	senescence-associated protein-related	unknown
At2g15220.1		2	+	6615741	6616588	1586.95	7.68322e-27	5160.21	2.13799e-37	3.25165	0.00090676	DIFF	1.36284	0.12047	NOT	putative secretory protein	unknown
At2g29350.1		2	+	12607991	12609633	1152.78	4.09833e-19	6403.53	1.71661e-38	5.55486	1.3371e-05	DIFF	0.916847	0.47118	NOT	Senescence-associated gene 13	Function known
At2g07675.1		2	+	3270407	3270784	210.438	0	636.071	0	3.02261	2.3861e-05	DIFF	0.906935	0.43075	NOT	ribosomal protein S12 mitochondrial family protein	unknown
At2g33380.1		2	-	14151907	14153547	793.878	1.70201e-13	2475.58	5.57895e-18	3.11834	6.5543e-05	DIFF	0.716481	0.14472	NOT	RESPONSIVE TO DESSICATION 20	Function known
At4g11890.1		4	+	7148242	7149915	430.846	1.68918e-09	1864.23	1.9523e-24	4.32691	7.7363e-05	DIFF	1.00001	0.21786	NOT	protein kinase family protein	unknown
At1g03770.1		1	+	944594	947481	255.284	1.5976e-06	1284.26	2.91678e-16	5.03071	1.4186e-09	DIFF	1.57566	0.49722	NOT	protein binding / zinc ion binding	unknown
At5g55410.1		5	+	22477776	22478535	51.3292	0.293242	304.404	1.54517e-08	5.93043	3.3015e-05	DIFF	0.902251	0.34695	NOT	protease inhibitor/seed storage/lipid transfer protein (LTP) family protein	unknown
At3g20365.1		3	+	7104315	7104398	421.955	1.86625e-07	3618.71	3.51309e-22	8.57606	0.0016274	DIFF	1.31057	0.24141	NOT	pre-tRNA; tRNA-Tyr (anticodon: GTA)	non coding RNA
At2g07748.1		2	+	3280860	3280933	393.122	0.0710712	1315.2	2.98143e-12	3.34553	0.0010494	DIFF	0.375521	0.030269	NOT	pre-tRNA; tRNA-Trp (anticodon: CCA)	non coding RNA
At4g14415.1		4	-	8301721	8301794	1	6.484e-05	253.597	2.93691e-07	253.597	0.029269	DIFF	0.009695	0.45102	NOT	pre-tRNA; tRNA-Thr (anticodon: AGT)	non coding RNA
At2g07762.1		2	+	3495009	3495083	264.523	6.76443e-23	899.921	3.53601e-54	3.40205	0.0039511	DIFF	1.12867	0.36958	NOT	pre-tRNA; tRNA-Pro (anticodon: TGG)	non coding RNA
At4g22754.1		4	-	11954752	11954824	372.337	1.08604e-07	2979.99	1.56254e-09	8.00348	0.024767	DIFF	0.516644	0.063315	NOT	pre-tRNA; tRNA-Lys (anticodon: CTT)	non coding RNA
At4g08345.1		4	-	5268125	5268210	255.52	0.000256894	3411.85	5.63707e-12	13.3526	0.036683	DIFF	1.3443	0.38661	NOT	pre-tRNA; tRNA-Leu (anticodon: TAG)	non coding RNA
At5g65015.1		5	+	25989904	25989976	9.78333	1.82787e-18	305.075	1.47037e-17	31.1831	0.037081	DIFF	0.787301	0.29609	NOT	pre-tRNA; tRNA-Arg (anticodon: ACG)	non coding RNA
At3g62245.1		3	+	23047855	23047927	59.94	1.33774e-07	1122.95	1.90301e-07	18.7346	0.023151	DIFF	0.825266	0.41363	NOT	pre-tRNA; tRNA-Ala (anticodon: TGC)	non coding RNA
At2g14610.1		2	-	6248786	6249545	545.014	2.51914e-13	7506.33	1.21725e-52	13.7727	2.7552e-10	DIFF	0.305921	4.5942e-06	DIFF	PATHOGENESIS-RELATED GENE 1	Function known
At1g60590.1		1	-	22317835	22320635	397.526	4.68738e-08	1878.12	4.71979e-38	4.72452	3.8192e-14	DIFF	0.739951	0.0052783	NOT	putative polygalacturonase	unknown
At5g24240.1		5	-	8230945	8234153	172.646	0.000694102	1448.91	1.3729e-41	8.39238	0	DIFF	2.63342	1.9043e-09	DIFF	phosphatidylinositol 3- and 4-kinase family protein	unknown
At5g05340.1		5	-	1578952	1580876	237.38	1.0287e-06	1025.42	2.80246e-17	4.31974	9.0609e-09	DIFF	0.648838	0.082458	NOT	putative peroxidase	unknown
At5g38005.1		5	+	15172297	15173318	341.695	1.00422e-05	2634.74	3.66102e-21	7.71079	1.0959e-05	DIFF	6.42264	7.952e-05	DIFF	other RNA	non coding RNA
At4g31398.1		4	-	15238590	15239288	78.154	0.0761552	465.077	4.32229e-10	5.95078	0.00059678	DIFF	1.54573	0.33683	NOT	other RNA	non coding RNA
At2g21187.1		2	+	9083614	9084129	325.356	1.13193e-05	1255.69	9.55414e-24	3.85943	0.00035917	DIFF	1.24533	0.14255	NOT	other RNA	non coding RNA
At2g07213.1		2	+	2996579	2998051	188.475	0.000156441	936.099	2.44954e-32	4.9667	2.6068e-13	DIFF	2.41466	0.0012441	DIFF	other RNA	non coding RNA
At1g67105.1		1	+	25061142	25061927	568.567	4.73156e-15	29182.5	3.80375e-74	51.3264	0	DIFF	26.4626	0	DIFF	other RNA	non coding RNA
At2g06002.1		2	+	2330773	2331476	326.802	1.45307e-09	4289.62	3.55011e-48	13.1261	4.9336e-10	DIFF	0.802976	0.15982	NOT	other RNA	non coding RNA
At2g06562.1		2	+	2617551	2619170	125.352	0.00644008	6253.37	8.30513e-42	49.8865	0	DIFF	1.2809	0.0097636	NOT	other RNA	non coding RNA
At2g15555.1		2	-	6792986	6794058	289.463	1.2251e-06	15455.6	1.31834e-57	53.394	0	DIFF	54.0831	0	DIFF	other RNA	non coding RNA
At3g24542.1		3	+	8956264	8957398	157.589	0.0301846	2434.02	2.30751e-48	15.4454	1.0397e-12	DIFF	1.5231	0.27276	NOT	other RNA	non coding RNA
At3g41761.1		3	+	14206903	14207064	1	0.276479	921.548	1.69014e-09	921.548	0.018452	DIFF	8.44536	0.023151	NOT	other RNA	non coding RNA
At4g15242.1		4	-	8705787	8706997	331.036	4.62892e-12	2420.68	8.35355e-50	7.31244	3.0417e-12	DIFF	1.07024	0.46488	NOT	other RNA	non coding RNA
At5g20360.1		5	-	6882123	6884632	202.358	1.52025e-05	659.789	8.69527e-19	3.2605	6.328e-11	DIFF	0.680141	0.00026338	DIFF	octicosapeptide/Phox/Bem1p (PB1) domain-containing protein	unknown
At1g42680.1		1	+	16044096	16045320	150.344	0.00360302	727.652	3.6772e-09	4.83991	0.00024917	DIFF	0.198311	0.0042301	DIFF	myosin-related	unknown
At1g32010.1		1	-	11509321	11512020	128.598	0.000405314	653.605	4.17756e-25	5.08254	6.389e-11	DIFF	0.982288	0.34151	NOT	myosin-related	unknown
At1g20400.1		1	-	7072182	7075828	165.693	0.00194052	640.783	7.99763e-27	3.86729	2.6825e-12	DIFF	0.86304	0.10548	NOT	myosin-related	unknown
At5g38190.1		5	+	15251418	15255136	204.689	1.80654e-13	1011.85	7.8916e-38	4.94335	1.4034e-11	DIFF	1.2482	0.27529	NOT	myosin-related	unknown
At5g05365.1		5	+	1590037	1590862	235.217	0.187089	896.841	2.21902e-11	3.81282	0.00056525	DIFF	2.58804	0.036081	NOT	metal ion binding	unknown
At1g04770.1		1	-	1336370	1337848	517.206	4.07514e-12	3053.22	1.75029e-43	5.9033	2.9855e-11	DIFF	1.50765	0.035075	NOT	male sterility MS5 family protein	unknown
At5g48850.1		5	-	19822663	19824985	191.847	0.000182284	2174.47	6.06062e-33	11.3344	1.8503e-12	DIFF	1.60994	0.0085227	NOT	male sterility MS5 family protein	unknown
At3g53910.1		3	-	19970834	19971424	139.615	0.112829	464.885	1.7669e-11	3.32976	4.82e-05	DIFF	0.629038	0.18129	NOT	malate dehydrogenase-related	unknown
At5g03350.1		5	-	815673	816657	1762.7	5.54329e-34	6949.14	2.0816e-56	3.94233	3.8344e-06	DIFF	0.662068	0.012934	NOT	legume lectin family protein	unknown
At4g10920.1		4	-	6697670	6699195	4169.93	4.46553e-15	29825.4	4.15094e-51	7.15249	2.1487e-12	DIFF	0.673629	0.095154	NOT	KELP; transcription coactivator	Function known
At1g60110.1		1	+	22172167	22174314	256.966	4.10002e-07	1264.02	4.48659e-26	4.91902	1.2212e-14	DIFF	1.78572	0.0037499	DIFF	jacalin lectin family protein	unknown
At1g23205.1		1	-	8233986	8234882	1508.45	1.67926e-35	5881.57	1.87656e-55	3.89908	2.4217e-08	DIFF	1.1656	0.40371	NOT	invertase/pectin methylesterase inhibitor family protein	unknown
At1g09380.1		1	-	3026137	3029551	197.547	0.000972023	655.027	1.23407e-12	3.3158	3.1761e-05	DIFF	1.31771	0.1202	NOT	integral membrane family protein / nodulin MtN21-related	unknown
At1g63540.1		1	+	23570621	23573158	346.33	5.16134e-10	1229.63	1.26425e-29	3.55046	1.3062e-09	DIFF	1.17469	0.31247	NOT	hydroxyproline-rich glycoprotein family protein	unknown
At5g52760.1		5	+	21404050	21404929	116.474	0.247698	421.196	2.72921e-07	3.61622	0.0018516	DIFF	1.12028	0.41054	NOT	heavy-metal-associated domain-containing protein	unknown
At2g37390.1		2	+	15701294	15702904	406.547	4.69602e-15	1252.92	1.31999e-27	3.08186	3.0706e-06	DIFF	1.48061	0.016757	NOT	heavy-metal-associated domain-containing protein	unknown
At5g02490.1		5	-	550033	552645	1111.9	7.7719e-22	3592.27	3.72554e-48	3.23075	6.2044e-09	DIFF	1.20027	0.44768	NOT	Heat shock cognate 70 kDa protein 2	Function known
At1g56170.1		1	+	21028429	21029548	1053.88	2.97591e-39	4326.86	5.57941e-52	4.10565	3.6298e-06	DIFF	1.35784	0.049027	NOT	Heme activator protein (yeast) homolog 5B)	Function known
At1g61800.1		1	+	22828105	22830439	337.794	4.54568e-09	1500.82	7.94494e-19	4.443	1.3378e-11	DIFF	1.22967	0.099884	NOT	Glucose-6-phosphate/phosphate translocator 2	Function known
At4g09500.1		4	+	6018167	6019756	334.38	4.33928e-21	1006.13	7.36358e-36	3.00894	2.8214e-07	DIFF	0.792588	0.1816	NOT	glycosyltransferase family protein	unknown
At2g44460.1		2	+	18353515	18357042	135.311	0.0387633	1344.77	3.13462e-20	9.93836	0	DIFF	0.817584	0.15125	NOT	glycosyl hydrolase family 1 protein	unknown
At5g07570.1		5	+	2391723	2396330	173.321	1.3959e-05	700.133	1.55848e-49	4.03952	2.2204e-16	DIFF	0.870618	0.49356	NOT	glycine/proline-rich protein	unknown
At4g03950.1		4	+	1879516	1881109	236.828	0.000125592	2486.52	4.22516e-13	10.4993	0.0028737	DIFF	2.1076	0.049561	NOT	putative glucose-6-phosphate/phosphate translocator	unknown
At4g25530.1		4	+	13038369	13042452	118.424	0.022165	12024.9	8.1922e-64	101.541	0	DIFF	0.887234	0.15546	NOT	FWA	Function known
At1g65480.1		1	+	24335091	24337597	477.105	2.74701e-08	1879.85	3.29275e-20	3.94012	1.54e-05	DIFF	0.791755	0.28181	NOT	FLOWERING LOCUS T	Function known
At1g63370.1		1	-	23506870	23509023	71.4433	2.6667e-06	254.612	2.23823e-08	3.56383	0.036501	DIFF	0.908784	0.45055	NOT	flavin-containing monooxygenase family protein	unknown
At5g41830.1		5	-	16760990	16762562	113.132	0.22901	2467.93	2.4062e-32	21.8146	0	DIFF	2.45995	0.0051574	DIFF	F-box family protein-related	unknown
At2g17690.1		2	+	7689900	7691165	168.536	0.0004806	56138.2	6.87557e-96	333.093	0	DIFF	3.20783	1.3535e-07	DIFF	Suppressor of DRM1 DRM2 CMT3	Function known
At2g18660.1		2	-	8097740	8098738	839.246	7.0941e-12	2909.07	6.13396e-22	3.46629	9.12e-05	DIFF	0.459136	0.018231	NOT	EXPANSIN-LIKE B3 PRECURSOR	Function known
At1g49715.1		1	-	18400440	18401007	78.2722	0.692138	255.74	1.80466e-08	3.26732	0.0071412	DIFF	0.676211	0.073607	NOT	defensin-like (DEFL) family protein	unknown
At2g35950.1		2	+	15111840	15113167	192.518	0.000790755	726.981	5.48267e-12	3.77617	2.6449e-06	DIFF	1.1016	0.23957	NOT	Embryo sac development arrest 12	Function known
At1g72910.1		1	+	27439275	27440805	195.308	7.08802e-05	605.952	7.33897e-15	3.10255	0.024686	DIFF	1.25618	0.37621	NOT	putative disease resistance protein	unknown
At3g56080.1		3	-	20821288	20824015	317.875	3.61593e-05	1319.58	1.46742e-20	4.15125	1.4522e-13	DIFF	0.851046	0.15045	NOT	dehydration-responsive protein-related	unknown
At2g16050.1		2	+	6987532	6989183	639.583	4.03204e-10	10852.6	3.02709e-61	16.9682	0	DIFF	1.09712	0.27319	NOT	DC1 domain-containing protein	unknown
At2g31980.1		2	-	13616170	13616979	280.423	0.000429997	1325.74	8.15684e-16	4.72764	0.00011192	DIFF	1.18643	0.4283	NOT	cysteine proteinase inhibitor-related	unknown
At2g45570.1		2	-	18786867	18789032	260.285	0.000303403	1962.85	5.25289e-39	7.54116	0	DIFF	1.29586	0.19411	NOT	CYP76C2	Function known
At4g23140.1		4	+	12121394	12124216	140.507	0.0156697	590.77	3.55461e-15	4.20456	9.1648e-07	DIFF	0.725658	0.17306	NOT	CYSTEINE-RICH RLK 6	Function known
At5g26220.1		5	-	9162972	9164688	318.164	7.53535e-05	2003.6	2.40464e-16	6.29738	4.4043e-09	DIFF	1.28032	0.40805	NOT	ChaC-like family protein	unknown
At5g29560.1		5	-	11190547	11191967	143.394	0.0136784	3382.07	6.13292e-46	23.5859	6.5209e-12	DIFF	1.58964	0.12856	NOT	Ca+2-binding EF hand family protein	unknown
At5g04150.1		5	-	1138560	1139477	671.432	1.39258e-11	2362.04	1.26971e-24	3.51791	2.3641e-07	DIFF	1.70458	0.054985	NOT	BHLH10	Function known
At3g56980.1		3	-	21097525	21098473	1429.71	2.31155e-20	5706.68	4.23613e-34	3.99149	3.8558e-07	DIFF	1.69424	0.034655	NOT	BHLH039/OBP3-RESPONSIVE GENE 3	Function known
At3g56970.1		3	-	21095089	21096129	2111.75	3.59188e-24	7413.94	1.81414e-38	3.5108	1.293e-06	DIFF	1.60175	0.060109	NOT	BHLH038/OBP3-RESPONSIVE GENE 2	Function known
At3g57260.1		3	-	21199496	21200838	446.34	4.01078e-24	2519.36	2.5524e-46	5.64449	2.2541e-11	DIFF	0.366505	1.4774e-05	DIFF	PATHOGENESIS-RELATED PROTEIN 2	Function known
At3g57240.1		3	-	21192721	21194054	175.004	0.000517775	602.967	1.06503e-25	3.44545	3.3621e-06	DIFF	0.747782	0.071614	NOT	BETA-1,3-GLUCANASE 3	Function known
At4g29200.1		4	-	14398060	14400204	248.761	1.62471e-09	4064.49	1.80633e-62	16.3389	0	DIFF	7.47714	7.8049e-14	DIFF	beta-galactosidase	unknown
At5g01080.1		5	-	28531	29085	542.718	0.0126983	9375.03	3.19739e-12	17.2742	2.4627e-05	DIFF	5.10335	0.0055023	NOT	beta-galactosidase	unknown
At3g44070.1		3	-	15839164	15840075	227.183	0.000467348	2148.27	2.86005e-49	9.45612	0	DIFF	6.5785	5.0811e-11	DIFF	beta-galactosidase	unknown
At5g24480.1		5	-	8363834	8365039	267.764	5.20576e-05	1325.62	4.61043e-34	4.9507	5.7277e-09	DIFF	1.58707	0.11573	NOT	beta-galactosidase	unknown
At2g43510.1		2	+	18074249	18074879	3896.68	2.43336e-14	20551.5	1.56013e-21	5.27411	0.0014317	DIFF	1.56192	0.30902	NOT	ARABIDOPSIS THALIANA TRYPSIN INHIBITOR PROTEIN 1	Function known
At4g02330.1		4	+	1032413	1035037	1396.82	1.2151e-37	4902.35	1.85605e-69	3.50965	3.3307e-16	DIFF	3.99643	1.1102e-16	DIFF	ATPMEPCRB	Function known
At1g69880.1		1	+	26325142	26326656	333.296	0.00118843	1383.79	8.64698e-14	4.15184	7.0148e-06	DIFF	1.701	0.02525	NOT	thioredoxin H-type 8	Function known
At2g32530.1		2	+	13816293	13820647	424.71	4.12934e-09	1781.08	9.38597e-27	4.19364	9.0261e-13	DIFF	0.929954	0.29295	NOT	ATCSLB03 (Cellulose synthase-like B3	Function known
At5g43500.1		5	+	17486903	17490819	316.507	1.60459e-09	1192.1	6.01309e-16	3.76643	3.7739e-08	DIFF	0.864122	0.12432	NOT	ATARP9 (ACTIN-RELATED PROTEIN 9	Function known
At5g10760.1		5	-	3400343	3402208	557.043	2.22582e-24	2449.94	1.79226e-63	4.39812	1.8478e-10	DIFF	0.536576	0.00012363	DIFF	aspartyl protease family protein	unknown
At3g21850.1		3	-	7697096	7697557	138.943	0.0919678	642.349	1.32982e-17	4.62311	0.00059244	DIFF	1.25815	0.34474	NOT	ARABIDOPSIS SKP1-LIKE 9	Function known
At4g21990.1		4	-	11657020	11659117	3781.3	2.531e-45	11846.2	5.86201e-70	3.13284	1.3032e-10	DIFF	1.24289	0.085559	NOT	APS REDUCTASE 3	Function known
At4g04610.1		4	+	2325001	2327011	2422.17	1.0405e-54	9902.82	2.65258e-78	4.08841	1.5239e-11	DIFF	1.42945	0.0087462	NOT	PAPS REDUCTASE HOMOLOG 19	Function known
At5g54610.1		5	-	22202005	22203751	163.483	2.7539e-07	975.118	3.5299e-24	5.96464	1.6653e-14	DIFF	0.430202	1.9127e-06	DIFF	ANKYRIN	Function known
At2g17040.1		2	+	7414205	7415352	258.239	3.12752e-14	884.14	4.85218e-23	3.42373	1.0648e-07	DIFF	1.07614	0.19114	NOT	Arabidopsis NAC domain containing protein 36	Function known
At4g25000.1		4	-	12851979	12853855	192.468	0.00267373	1781.96	8.89137e-28	9.25847	3.3307e-16	DIFF	0.787626	0.1185	NOT	AMY1	Function known
At3g08860.1		3	-	2696565	2699164	460.99	1.39159e-12	1686.05	6.18084e-19	3.65745	1.0702e-11	DIFF	1.55156	0.0012291	DIFF	putative alanine--glyoxylate aminotransferase	unknown
At4g14400.1		4	+	8294442	8298598	466.887	1.01141e-26	3399.73	2.89741e-55	7.2817	0	DIFF	0.534946	5.5766e-06	DIFF	ACCELERATED CELL DEATH 6	Function known
At3g28540.1		3	+	10695681	10697360	220.714	1.01892e-06	780.771	2.78981e-20	3.53748	1.4346e-09	DIFF	0.734139	0.1053	NOT	AAA-type ATPase family protein	unknown
At1g36240.1		1	+	13616102	13617445	166.277	0.000230641	3433.26	5.1813e-12	20.6478	7.8341e-06	DIFF	7.90466	8.782e-06	DIFF	60S ribosomal protein L30	unknown
a The name of the transposable elements used in this study are refferred to the databases at TAIR (http://www.arabidopsis.org/) and Anno-J (http://neomorph.salk.edu/epigenome/epigenome.html).
b These represent the HLE values calculated using the intensity of 25-nt probes mapped to exons of the AGI code genes.
c The p-value was calculated using the Mann-Whitney U-test.
d The annotations are refferred to the database at TAIR (http://www.arabidopsis.org/).
