# Supplementary material for: Arabidopsis HDA6 Regulates Locus-Directed Heterochromatin Silencing in Cooperation with MET1
Source: PLoS Genet. 2011 Apr 28;7(4):e1002055. doi: 10.1371/journal.pgen.1002055 (PMC3084210; doi:10.1371/journal.pgen.1002055)
Supplement: Table S5 — Non-AGI TUs upregulated in met1-3. Among the Non-AGI TUs identified using the ARTADE program, the non-AGI TUs that were transcriptionally upregulated in met1-3 compared with wild-type plants (>3 fold, p-initial<10−6, FDR α = 0.05) are listed. (XLS) [file pgen.1002055.s018.xls]

## Sheet: S5
Supplemental Table S5
Non-AGI TUs upregulated in met1-3.
Group ID	Chr	Strand	Start	End	Col		met1-3		met1-3 /Col	P-value b	FDR	axe1-5 / DR5	P-value b	FDR
					Intensity a	P-initial	Intensity a	P-initial
G12	1	+	238434	239267	252.487	1.67376e-05	987.844	5.77078e-24	3.91245	4.0935e-07	DIFF	0.983344	0.41683	NOT
G173	1	-	4662798	4663465	4026.65	3.74858e-35	12694.3	5.96643e-49	3.15257	2.9915e-05	DIFF	1.2154	0.24761	NOT
G221	1	-	6197607	6197944	252.994	0.000146926	1360.33	1.45045e-08	5.37693	1.9561e-05	DIFF	1.15168	0.44229	NOT
G260	1	-	7534123	7534520	945.119	3.71066e-16	3026.2	2.11611e-21	3.20192	0.0016563	DIFF	0.695087	0.049534	NOT
G293	1	-	8319617	8320455	284.293	4.82804e-08	4413.85	1.75509e-13	15.5257	2.7225e-05	DIFF	3.67883	0.0031571	DIFF
G299	1	-	8457260	8458801	823.993	3.53881e-06	2686.41	1.32759e-17	3.26023	0.024621	DIFF	1.03921	0.35992	NOT
G321	1	+	9498203	9498379	168.126	6.17661e-06	822.725	1.61395e-09	4.8935	0.017894	DIFF	0.999338	0.40977	NOT
G329	1	+	9756784	9757884	124.844	0.330424	539.777	4.23753e-16	4.32361	2.7642e-10	DIFF	1.09015	0.16155	NOT
G333	1	+	9910727	9911303	234.426	3.61025e-05	1267.81	2.78791e-25	5.40815	8.5258e-08	DIFF	0.845427	0.10504	NOT
G370	1	-	10929642	10930931	64.464	0.00197164	3143.79	8.55838e-08	48.7681	0.002011	DIFF	35.9979	0.00022314	DIFF
G393	1	+	11640677	11641302	120.514	0.301956	424.831	6.74054e-07	3.52516	0.0016419	DIFF	0.913233	0.26116	NOT
G409	1	-	12018677	12019231	1871.96	4.6118e-11	12477.4	8.03618e-26	6.66542	0.00056419	DIFF	0.614466	0.23309	NOT
G418	1	+	12627284	12627803	297.04	0.00135664	1097.54	1.66579e-32	3.69492	0.0015113	DIFF	0.734473	0.3403	NOT
G421	1	-	12732423	12732986	99.3978	0.187421	1396.27	1.25656e-11	14.0473	3.2585e-07	DIFF	1.59498	0.24142	NOT
G427	1	+	12942503	12942791	168.364	0.20307	15249.2	1.98299e-10	90.5728	1.882e-07	DIFF	2.5735	0.070577	NOT
G429	1	+	13028558	13029093	176.669	1.6351e-09	8388.47	1.3036e-31	47.4813	4.1079e-09	DIFF	1.13423	0.41542	NOT
G431	1	-	13065713	13066610	278.421	6.2744e-06	1296.2	1.40856e-44	4.65554	5.0626e-14	DIFF	1.38493	0.23019	NOT
G434	1	-	13126833	13127997	200.96	0.000121985	9288.75	5.14565e-75	46.2219	0	DIFF	165.713	0	DIFF
G437	1	-	13148310	13149723	268.442	3.49233e-10	2119.94	1.66704e-40	7.8972	2.2204e-15	DIFF	0.960177	0.29609	NOT
G441	1	-	13435807	13437050	225.015	0.00966419	883.586	1.57039e-11	3.92679	5.6327e-05	DIFF	0.677935	0.18083	NOT
G443	1	-	13487211	13488158	2232.64	0.000502344	25077	1.10795e-09	11.232	0.00021214	DIFF	0.609187	0.3732	NOT
G444	1	+	13502712	13503497	229.155	0.000111795	2191.14	1.99814e-20	9.56182	8.0412e-06	DIFF	12.625	3.079e-07	DIFF
G445	1	+	13575256	13575754	340.078	0.000720667	1773.62	2.74543e-15	5.21533	3.3944e-07	DIFF	0.848769	0.14001	NOT
G446	1	-	13577331	13577778	1489.55	4.20796e-08	8078.53	5.32368e-35	5.42347	7.0493e-05	DIFF	1.21993	0.34702	NOT
G448	1	-	13646084	13647618	164.202	0.0154662	2585.76	5.81363e-14	15.7474	3.4731e-07	DIFF	1.14128	0.41341	NOT
G449	1	-	13653638	13655596	165.07	0.0835367	597.964	5.5238e-10	3.62249	8.2075e-05	DIFF	1.15935	0.37154	NOT
G450	1	+	13657003	13657292	60.1598	0.670404	4912.53	4.92307e-11	81.658	1.0561e-09	DIFF	1.00828	0.37132	NOT
G452	1	+	13667938	13669234	249.458	0.00331037	4084.09	9.27387e-13	16.3719	1.7763e-06	DIFF	1.54132	0.048653	NOT
G458	1	+	13794667	13795766	205.723	0.00898881	13513.8	1.48683e-27	65.6893	1.2447e-08	DIFF	0.85481	0.21198	NOT
G459	1	-	13797853	13799934	256.531	0.000744862	10856.2	1.84519e-18	42.3193	3.0535e-07	DIFF	1.84114	0.088118	NOT
G460	1	+	13843334	13844438	146.668	0.0543073	1230.04	1.38008e-30	8.38656	0	DIFF	0.856132	0.3197	NOT
G461	1	-	13851362	13851892	160.063	0.215517	677.569	3.73136e-10	4.23314	8.6612e-05	DIFF	0.904634	0.39761	NOT
G464	1	+	13902255	13904199	214.12	0.00306962	1446.45	1.30472e-17	6.75532	5.7755e-06	DIFF	1.58663	0.017693	NOT
G466	1	-	13922853	13923327	50.4149	0.973882	9644.12	5.52004e-18	191.295	1.1429e-05	DIFF	1.40447	0.39371	NOT
G467	1	-	14101718	14103258	211.16	0.0238859	5104.56	5.52921e-11	24.1739	3.6481e-05	DIFF	1.22252	0.42484	NOT
G468	1	-	14109008	14111020	330.146	4.19216e-06	3281.27	5.8425e-21	9.93885	5.4837e-08	DIFF	1.46573	0.31223	NOT
G471	1	+	14194878	14197764	145.532	0.000859586	1005.52	7.24182e-34	6.90927	0	DIFF	0.9122	0.30432	NOT
G473	1	+	14248607	14249569	170.989	0.000513924	23718.3	7.53512e-27	138.712	2.6259e-10	DIFF	1.93102	0.16513	NOT
G474	1	+	14254214	14257029	160.619	3.68423e-08	2360.31	5.04034e-40	14.6951	4.774e-15	DIFF	1.43346	0.094295	NOT
G475	1	+	14259539	14263126	195.67	7.14396e-06	936.387	9.5348e-30	4.78554	2.3224e-12	DIFF	0.60856	0.21547	NOT
G477	1	+	14491953	14494379	127.639	0.00116259	11778.5	1.48368e-46	92.2798	1.4288e-11	DIFF	0.935417	0.41095	NOT
G478	1	+	14499616	14502210	123.162	0.000497325	14622.6	9.70243e-20	118.727	1.2805e-08	DIFF	2.5287	0.18809	NOT
G479	1	-	14587992	14588700	194.804	0.0174653	4898.96	1.19127e-35	25.1481	3.9746e-14	DIFF	0.764959	0.12402	NOT
G480	1	+	15421631	15423209	179.692	7.65225e-05	11216	1.76839e-59	62.4179	0	DIFF	1.61257	0.15309	NOT
G482	1	-	15455061	15456766	192.853	0.000122076	5976.06	4.78696e-21	30.9876	3.4858e-09	DIFF	1.41355	0.24136	NOT
G483	1	+	15456068	15459757	201.346	0.000204306	1583.67	9.27387e-13	7.86542	1.4604e-07	DIFF	1.08035	0.36191	NOT
G485	1	-	15526306	15527468	136.35	0.130799	954.163	1.71231e-09	6.9979	0.00018229	DIFF	1.63977	0.28052	NOT
G486	1	-	15538703	15540886	163.58	0.000327264	3809.09	1.08678e-15	23.2858	2.0469e-06	DIFF	2.2054	0.082656	NOT
G487	1	-	15553625	15555061	271.228	0.000183571	4371.61	3.40571e-11	16.1178	0.00044511	DIFF	0.758102	0.33892	NOT
G488	1	-	15570732	15572185	140.267	0.220407	1090.71	1.95225e-16	7.77596	1.2736e-06	DIFF	1.07927	0.38534	NOT
G492	1	+	15734429	15735566	125.445	0.0543073	478.117	8.38526e-09	3.81137	4.3158e-07	DIFF	1.5658	0.0031693	DIFF
G493	1	-	15787643	15788667	211.102	0.00376909	31522.9	1.53058e-24	149.325	7.7152e-08	DIFF	2.13869	0.19581	NOT
G495	1	+	15954937	15956151	247.15	2.06808e-05	1838.11	2.49445e-15	7.43722	2.2716e-07	DIFF	0.83022	0.28622	NOT
G496	1	-	15956303	15956696	516.368	4.5713e-06	6257.54	4.1406e-37	12.1184	7.3365e-07	DIFF	0.790165	0.42209	NOT
G505	1	-	16368107	16368965	185.471	0.257662	2145.1	1.06894e-13	11.5657	5.763e-08	DIFF	1.2994	0.33758	NOT
G506	1	+	16416045	16416547	121.287	0.795154	1307.26	2.82098e-19	10.7782	7.345e-06	DIFF	1.28612	0.3151	NOT
G508	1	-	16540988	16542435	613.527	2.47912e-07	3010.81	6.26261e-18	4.90738	2.1004e-06	DIFF	4.51779	0.0064017	NOT
G509	1	-	16543756	16545693	212.531	0.000368392	2637.96	4.66674e-16	12.4121	5.0735e-09	DIFF	4.27637	0.00016547	DIFF
G511	1	+	16584255	16586346	215.418	2.23905e-10	1072.24	4.81841e-45	4.97749	5.8953e-14	DIFF	0.848318	0.21262	NOT
G513	1	-	16729801	16733310	262.909	4.3977e-12	1534.31	2.09295e-48	5.8359	0	DIFF	0.923734	0.46755	NOT
G514	1	-	16748144	16748493	1054.58	4.56944e-14	3601.18	1.14805e-37	3.4148	0.00010271	DIFF	1.26623	0.17434	NOT
G529	1	+	17344224	17345170	319.534	3.66201e-11	1471.93	1.11158e-28	4.60649	2.0233e-08	DIFF	3.51868	1.4712e-11	DIFF
G530	1	+	17395018	17395426	1010.19	3.33231e-10	4755.11	4.99455e-18	4.70714	8.8827e-07	DIFF	3.72487	3.4362e-06	DIFF
G533	1	+	17623561	17624622	4607.54	5.75216e-22	14522.5	1.4541e-23	3.1519	0.0014927	DIFF	1.08633	0.31399	NOT
G537	1	-	17827357	17827625	195.789	0.0384653	1568.37	6.87523e-13	8.01051	3.4694e-09	DIFF	2.07806	0.25229	NOT
G538	1	+	17849649	17850000	110.967	0.0101092	782.5	6.39685e-15	7.05165	2.1386e-06	DIFF	0.888856	0.39116	NOT
G551	1	-	18275120	18276672	216.526	2.60502e-05	1137.33	1.25484e-26	5.25263	1.8958e-08	DIFF	0.564648	0.28773	NOT
G592	1	+	19680437	19680744	533.298	0.0120265	14414	3.87121e-09	27.028	0.00019066	DIFF	0.955131	0.47903	NOT
G646	1	-	21460220	21461193	279.386	0.00176147	54397.5	6.15703e-59	194.704	8.8818e-16	DIFF	224.504	3.9968e-15	DIFF
G683	1	-	23284136	23285210	285.518	3.92315e-08	7945.1	4.30154e-64	27.827	0	DIFF	7.30872	7.353e-13	DIFF
G706	1	+	24085939	24086570	115.707	0.108358	2833.3	7.07045e-27	24.4869	4.8296e-11	DIFF	27.0013	5.3735e-14	DIFF
G726	1	+	25099538	25100511	177.291	7.63398e-06	903.36	1.31674e-24	5.09535	1.787e-06	DIFF	3.8536	0.0023235	DIFF
G747	1	-	25755001	25755438	220.928	0.0234587	987.99	2.06005e-15	4.472	6.6341e-06	DIFF	0.82575	0.33007	NOT
G888	1	-	29787168	29787466	374.768	0.000829641	1303.82	1.57039e-11	3.47901	0.0014872	DIFF	0.922646	0.15824	NOT
G921	2	+	183959	184661	365.363	3.67648e-07	11092.9	3.17357e-39	30.3613	2.337e-13	DIFF	62.9659	2.6645e-15	DIFF
G930	2	-	378451	378730	242.48	2.76751e-08	3424.65	3.46072e-45	14.1234	1.229e-06	DIFF	2.51331	0.28773	NOT
G952	2	+	1218409	1219918	204.837	8.09195e-05	1242.34	2.19498e-26	6.06502	4.605e-09	DIFF	1.05803	0.27715	NOT
G954	2	+	1251542	1252968	155.252	1.00697e-06	20331	8.05268e-84	130.955	0	DIFF	30.2877	0	DIFF
G957	2	-	1420671	1422050	246.328	0.000104562	2782.64	5.91672e-32	11.2965	4.2188e-15	DIFF	2.6207	0.0077251	NOT
G970	2	+	1926893	1927484	149.312	0.0261177	810.168	1.08571e-14	5.42601	4.4952e-06	DIFF	1.35364	0.20266	NOT
G978	2	+	2104010	2105071	228.484	0.000123237	980.385	2.70052e-22	4.29083	6.9432e-08	DIFF	1.24501	0.10697	NOT
G981	2	+	2169156	2170598	218.209	4.12746e-06	1069.11	3.47924e-33	4.89948	9.1161e-11	DIFF	0.977719	0.079211	NOT
G984	2	-	2263169	2264510	265.262	5.32715e-09	11747	9.78235e-79	44.2845	0	DIFF	38.0391	0	DIFF
G986	2	+	2295015	2296295	115.874	0.337221	1476.77	1.90411e-40	12.7446	0	DIFF	8.04186	1.5665e-13	DIFF
G988	2	+	2390151	2392851	185.012	0.000305679	577.205	3.58828e-13	3.11982	3.9002e-05	DIFF	0.901268	0.40292	NOT
G990	2	+	2451975	2454099	163.745	0.000162184	8486.27	2.43721e-33	51.8261	0	DIFF	2.20019	0.26847	NOT
G991	2	-	2498537	2499474	527.498	1.06386e-07	2515.04	3.27077e-11	4.76787	0.00057497	DIFF	1.01851	0.27715	NOT
G992	2	-	2500611	2501385	101.681	0.332623	9025	1.27635e-33	88.758	6.5203e-12	DIFF	0.745872	0.49489	NOT
G995	2	-	2576600	2578999	128.312	0.00290523	593.47	6.67257e-08	4.62521	3.9793e-05	DIFF	0.827071	0.3318	NOT
G997	2	+	2621185	2623905	407.439	1.45282e-11	3965.48	9.34889e-18	9.7327	1.3693e-06	DIFF	0.94235	0.36499	NOT
G999	2	+	2691630	2692902	173.705	0.0134316	7037.09	1.4977e-30	40.5117	1.6431e-09	DIFF	0.986697	0.42019	NOT
G1000	2	-	2707873	2709322	230.548	0.00542233	14100.5	7.74753e-19	61.1608	7.1988e-07	DIFF	0.967906	0.47759	NOT
G1001	2	+	2717004	2717344	396.4	8.94889e-07	1996.77	2.55734e-21	5.03726	0.00010607	DIFF	0.797754	0.39083	NOT
G1002	2	+	2753398	2754653	413.14	4.69602e-15	1591.61	1.85528e-38	3.85247	2.5894e-09	DIFF	2.99334	0.00014038	DIFF
G1005	2	+	2828770	2828884	121.889	0.000430642	10519.8	1.416e-14	86.3064	0.00045302	DIFF	0.857715	0.19374	NOT
G1006	2	-	2856220	2857284	235.94	0.00888712	13329.4	2.29736e-23	56.4949	1.508e-06	DIFF	0.725234	0.19173	NOT
G1007	2	-	2872209	2873976	192.014	6.50245e-05	7612.76	5.49665e-24	39.6469	6.1849e-08	DIFF	1.69472	0.098837	NOT
G1008	2	-	2893926	2894670	121.913	0.181185	505.25	5.7756e-09	4.14435	0.00080791	DIFF	3.37578	0.00014059	DIFF
G1010	2	-	2938280	2938630	355.571	1.67581e-13	1332.43	6.94785e-47	3.7473	2.9227e-05	DIFF	1.07986	0.45309	NOT
G1014	2	+	2995932	2996443	137.86	5.68112e-05	4196.42	9.3712e-30	30.4397	4.6572e-11	DIFF	7.0191	0.00184	DIFF
G1015	2	-	3078427	3079214	266.492	0.000119489	1151.88	5.32966e-26	4.32238	1.7996e-05	DIFF	1.04311	0.44936	NOT
G1016	2	+	3109960	3110953	372.605	5.83634e-05	5094.37	1.15694e-23	13.6723	4.1719e-06	DIFF	1.48074	0.32953	NOT
G1045	2	+	3496619	3497193	504.59	0	1728.29	0	3.42514	0.0027906	DIFF	1.61369	0.045891	NOT
G1049	2	-	3551685	3552481	66.17	0.446434	15134.7	8.29501e-25	228.724	7.9127e-07	DIFF	0.154096	0.038716	NOT
G1051	2	-	3600969	3601935	140.748	0.0572822	7873.51	8.0357e-21	55.9405	5.4873e-09	DIFF	0.816302	0.11231	NOT
G1052	2	-	3644432	3645833	316.792	5.9607e-08	32965.5	6.00242e-37	104.06	1.289e-13	DIFF	1.71179	0.49055	NOT
G1053	2	-	3759112	3759604	79.0897	0.0295867	25344.7	8.47573e-27	320.455	9.9539e-07	DIFF	2.86242	0.20162	NOT
G1055	2	-	3823144	3824805	110.703	0.378268	1677.83	2.18754e-27	15.1561	1.7187e-12	DIFF	0.742658	0.36068	NOT
G1056	2	-	3854776	3855950	203.46	0.0127578	751.373	2.02898e-15	3.69298	0.0014423	DIFF	2.08013	0.18242	NOT
G1057	2	-	3862066	3863557	310.581	7.88805e-05	2176.39	1.94201e-11	7.00748	3.0628e-05	DIFF	1.04356	0.19598	NOT
G1058	2	-	3864326	3865538	188.261	0.0173147	1468.18	1.75448e-12	7.79864	0.00011279	DIFF	1.34037	0.23146	NOT
G1059	2	-	3880984	3881445	282.081	4.21534e-06	32819.4	3.17578e-22	116.347	1.4028e-06	DIFF	4.52479	0.0035496	DIFF
G1060	2	-	3913890	3914748	161.559	0.0251862	4402.21	2.71886e-13	27.2483	5.2028e-05	DIFF	0.641304	0.20114	NOT
G1061	2	+	3943958	3947655	145.2	0.00133534	466.352	1.33296e-11	3.21179	2.8047e-07	DIFF	0.874339	0.28788	NOT
G1063	2	-	4063132	4064862	199.038	0.00545775	696.74	9.18909e-22	3.50054	3.5751e-06	DIFF	0.934483	0.38219	NOT
G1064	2	+	4085330	4085719	111.036	0.010877	499.743	3.20122e-12	4.50073	6.7835e-07	DIFF	0.525642	0.26543	NOT
G1065	2	+	4096685	4097763	166.944	4.69856e-08	782.285	1.05924e-18	4.68591	9.5703e-07	DIFF	1.01212	0.13116	NOT
G1068	2	-	4132494	4133899	252.658	0.00610529	1495.43	5.05291e-16	5.91879	5.9519e-06	DIFF	1.08017	0.45286	NOT
G1071	2	+	4161549	4161782	193.721	0.00934981	1705.32	1.373e-08	8.80297	0.0019076	DIFF	0.672514	0.20512	NOT
G1072	2	-	4164383	4165771	126.022	0.0174893	589.188	1.51002e-19	4.67528	1.2468e-09	DIFF	0.860775	0.23353	NOT
G1073	2	-	4193423	4195253	171.23	3.05183e-05	5360.12	1.00061e-18	31.3036	9.8828e-10	DIFF	1.42563	0.10308	NOT
G1074	2	-	4196366	4196879	213.878	0.0652969	982.361	1.10565e-10	4.59309	0.0012554	DIFF	1.46614	0.17004	NOT
G1075	2	-	4201159	4201818	188.217	0.011674	17903.2	3.23223e-19	95.12	2.069e-07	DIFF	0.896901	0.43019	NOT
G1076	2	-	4204710	4206313	359.109	3.89258e-09	5386.96	1.20871e-14	15.0009	0.00015668	DIFF	0.693953	0.21544	NOT
G1078	2	-	4330624	4332225	195.693	2.72055e-07	756.906	2.67259e-22	3.86782	2.1695e-08	DIFF	1.17544	0.15456	NOT
G1080	2	+	4400835	4404631	167.621	0.000520289	1850.22	2.93881e-33	11.0381	2.5714e-05	DIFF	0.756307	0.069083	NOT
G1083	2	-	4572276	4573069	208.972	0.00489266	2219.09	1.30059e-14	10.6191	4.3182e-06	DIFF	1.86803	0.094096	NOT
G1084	2	-	4577974	4579599	110.293	0.0753183	8222.81	4.11283e-21	74.5542	9.4714e-09	DIFF	1.46288	0.034751	NOT
G1085	2	-	4666835	4667892	196.222	3.09187e-05	695.201	4.84156e-15	3.54293	0.00020213	DIFF	0.700892	0.40169	NOT
G1086	2	-	4674270	4675570	181.599	0.00194853	896.068	2.70443e-28	4.93432	1.0619e-10	DIFF	1.61447	0.062455	NOT
G1088	2	+	4694288	4694838	342.58	2.23875e-05	1753.99	2.99762e-29	5.11994	2.4774e-06	DIFF	0.700618	0.18199	NOT
G1089	2	+	4700529	4701311	152.127	0.0955563	15499.5	4.01909e-25	101.885	6.3437e-10	DIFF	1.47432	0.1952	NOT
G1090	2	+	4730900	4731866	189.342	0.00207855	1378.71	2.0846e-24	7.28159	2.2208e-08	DIFF	1.12552	0.32006	NOT
G1091	2	-	4733350	4734031	325.067	8.008e-06	3498.81	1.87435e-42	10.7634	9.537e-12	DIFF	0.678927	0.11766	NOT
G1092	2	+	4735353	4736164	163.793	0.0131252	30370.3	1.04887e-72	185.419	0	DIFF	2.35457	0.018076	NOT
G1096	2	+	5016292	5017063	136.829	0.0985353	1038.51	1.71538e-21	7.58984	1.7589e-09	DIFF	0.959212	0.4169	NOT
G1097	2	-	5022230	5024645	168.146	0.0113805	524.907	5.078e-26	3.12173	4.4409e-16	DIFF	1.29516	0.044358	NOT
G1098	2	+	5028984	5029617	146.469	0.00270098	543.933	9.85768e-11	3.71364	0.0016802	DIFF	4.80769	7.8734e-07	DIFF
G1099	2	+	5036602	5037721	195.263	0.00239703	895.443	1.95293e-23	4.58583	6.1294e-07	DIFF	0.722473	0.33857	NOT
G1102	2	+	5092170	5093019	103.458	0.118945	11381.4	1.01341e-15	110.01	7.4277e-05	DIFF	2.59688	0.2331	NOT
G1104	2	+	5141304	5141689	106.877	0.185468	4495.82	9.22245e-13	42.0654	4.2001e-07	DIFF	0.76985	0.48332	NOT
G1105	2	+	5154964	5155328	151.241	0.00619751	7915.53	5.18617e-26	52.3372	0.00016166	DIFF	1.72234	0.32633	NOT
G1106	2	+	5158738	5159844	124.652	0.000339801	3305.83	9.61936e-23	26.5205	5.4312e-07	DIFF	0.79405	0.468	NOT
G1111	2	+	5322151	5323169	132.714	0.0104521	652.643	1.94825e-26	4.91767	1.4695e-07	DIFF	1.02583	0.36152	NOT
G1114	2	-	5497076	5497552	301.591	0.00985816	3510.58	2.02078e-14	11.6402	3.7813e-06	DIFF	1.04057	0.15998	NOT
G1117	2	-	5533539	5534170	827.026	3.75648e-08	2513.83	2.05381e-26	3.0396	0.0082052	DIFF	1.24196	0.39943	NOT
G1120	2	-	5592462	5593268	150.804	0.000835377	2128.5	3.20118e-24	14.1143	8.1803e-11	DIFF	11.6942	7.2754e-11	DIFF
G1123	2	+	5616821	5617348	85.079	0.513343	1890.1	4.42364e-24	22.2158	1.1263e-10	DIFF	3.88416	0.0096762	NOT
G1124	2	-	5621325	5622530	592.603	5.81228e-05	2328.41	1.61286e-31	3.92912	3.6025e-06	DIFF	6.41803	2.1719e-05	DIFF
G1125	2	+	5653718	5654245	415.973	1.88024e-08	1986.44	4.96296e-42	4.77541	6.3784e-07	DIFF	2.35984	0.0043551	DIFF
G1127	2	+	5770595	5771820	98.8902	0.0321749	845.772	2.60013e-10	8.55264	3.4338e-07	DIFF	0.844862	0.32389	NOT
G1129	2	-	5814238	5815559	104.135	0.0655011	768.311	1.18227e-10	7.37803	1.3402e-05	DIFF	1.02192	0.4487	NOT
G1130	2	-	5826480	5827673	85.13	0.32982	449.608	9.89991e-10	5.28143	3.3104e-06	DIFF	1.96148	0.43487	NOT
G1134	2	+	5893704	5895011	339.381	1.71151e-08	5109.97	3.33378e-58	15.0567	0	DIFF	37.8825	0	DIFF
G1136	2	-	5952080	5952672	157.972	0.00460141	2115.02	2.44893e-16	13.3886	1.2545e-05	DIFF	6.60337	2.285e-06	DIFF
G1137	2	+	5991487	5994124	193.118	0.00428721	1367.26	1.49546e-14	7.07992	4.6449e-07	DIFF	1.74433	0.02506	NOT
G1140	2	-	6183193	6184027	243.23	0.00469978	908.029	1.85121e-18	3.73321	0.00012534	DIFF	6.11765	7.436e-05	DIFF
G1148	2	-	6478773	6479932	189.197	0.023932	1743.6	1.00258e-15	9.21579	5.867e-06	DIFF	1.0684	0.3896	NOT
G1149	2	+	6497005	6497721	226.248	8.86157e-07	2061.04	8.93529e-30	9.10965	3.954e-08	DIFF	1.68125	0.05772	NOT
G1159	2	+	6793383	6793755	126.001	0.0407157	2800.44	8.02817e-24	22.2255	3.9028e-09	DIFF	16.9814	1.4078e-10	DIFF
G1163	2	-	6848907	6849902	110.529	0.0364853	472.387	1.76286e-10	4.27387	1.3076e-06	DIFF	1.12446	0.34109	NOT
G1165	2	-	6888918	6889733	246.839	2.20284e-05	3667.18	3.86338e-47	14.8566	5.1958e-14	DIFF	2.48272	0.043328	NOT
G1166	2	-	6890434	6890911	603.714	5.35744e-07	2551.84	2.26209e-45	4.2269	7.0969e-06	DIFF	0.890566	0.4778	NOT
G1167	2	-	6891263	6892703	207.434	1.99347e-05	5457.31	1.41143e-53	26.3087	0	DIFF	1.46763	0.19941	NOT
G1174	2	-	6979379	6980592	307.265	0.000168128	2220.92	1.43055e-29	7.22803	3.0335e-11	DIFF	0.738375	0.27845	NOT
G1175	2	+	7012449	7012900	262.135	0.000748195	1974.18	2.50088e-29	7.53116	1.1531e-05	DIFF	1.86487	0.049449	NOT
G1177	2	-	7072870	7073858	243.276	0.00407882	937.039	3.27387e-36	3.85175	1.7516e-10	DIFF	2.49653	0.0080739	NOT
G1208	2	+	8083486	8084620	285.326	1.65085e-06	2824.71	2.45675e-30	9.89994	1.9973e-08	DIFF	0.921559	0.43653	NOT
G1268	2	-	9929720	9930600	212.055	0.000404647	1055.69	3.71604e-26	4.97838	1.7698e-06	DIFF	1.28019	0.15752	NOT
G1399	2	-	14069995	14070644	228.386	0.0333976	7377.76	3.02681e-40	32.3039	2.7978e-14	DIFF	2.00576	0.027908	NOT
G1409	2	+	14415929	14416563	379.604	5.50667e-05	8645.42	1.64433e-41	22.7748	7.3691e-07	DIFF	1.11607	0.41112	NOT
G1529	2	+	17369771	17370790	1502.19	4.30551e-11	4903.26	1.03041e-14	3.26407	1.1547e-06	DIFF	5.42748	6.0221e-08	DIFF
G1824	3	-	4929027	4929959	273.273	0.00262073	1490.86	1.05003e-19	5.45557	4.6392e-06	DIFF	5.91919	0.00032493	DIFF
G1949	3	+	8937168	8938801	142.844	2.81687e-06	2242.43	1.46835e-42	15.6985	0	DIFF	3.36748	3.8709e-07	DIFF
G1958	3	+	9380938	9381466	703.401	0.000161198	7871.23	2.76085e-37	11.1902	5.3584e-10	DIFF	8.04691	8.8546e-07	DIFF
G1970	3	-	9620386	9620630	152.443	0.00431109	1386.89	1.33162e-07	9.09776	2.5466e-05	DIFF	1.27806	0.40792	NOT
G1998	3	+	10479619	10486065	130.667	0.000131193	676.27	1.17692e-36	5.17552	0	DIFF	1.21345	0.072174	NOT
G2004	3	-	10811779	10812409	58.282	0.0998008	6373.28	4.52414e-13	109.352	1.0436e-05	DIFF	1.04376	0.32807	NOT
G2005	3	+	10903274	10903559	259.345	0.0341099	9813.13	1.5748e-29	37.8381	9.6256e-05	DIFF	16.7613	1.6034e-06	DIFF
G2007	3	+	10931427	10934161	234.015	2.22969e-05	824.624	5.18278e-18	3.52381	5.7288e-07	DIFF	1.09065	0.22594	NOT
G2008	3	+	10954199	10955350	198.438	0.00133525	692.629	2.55441e-11	3.49041	2.0796e-05	DIFF	1.11707	0.124	NOT
G2012	3	-	11206576	11207185	232.333	0.000138593	3070.59	9.92532e-11	13.2163	0.0016759	DIFF	2.00531	0.033663	NOT
G2018	3	+	11455039	11455976	223.79	0.000232941	4632.85	1.8472e-52	20.7018	0	DIFF	28.4115	0	DIFF
G2019	3	-	11491995	11492656	127.277	0.355593	841.007	7.00059e-11	6.60769	1.4916e-05	DIFF	1.00123	0.21014	NOT
G2025	3	-	11800013	11800616	124.247	0.0557052	1226.82	1.11497e-19	9.87404	6.0416e-08	DIFF	1.45554	0.10745	NOT
G2028	3	+	11902612	11903735	373.057	2.4603e-09	11532.5	1.18636e-28	30.9135	1.7584e-08	DIFF	1.72456	0.11923	NOT
G2029	3	+	11940084	11941000	250.276	0.00105122	7910	4.84586e-20	31.6051	2.0329e-06	DIFF	0.944763	0.16211	NOT
G2032	3	+	12180405	12181240	523.22	7.52672e-06	6575.78	2.4407e-24	12.5679	7.7038e-07	DIFF	1.15953	0.16667	NOT
G2033	3	-	12189940	12190632	183.087	0.0421481	5883.02	3.49696e-43	32.1324	1.4044e-09	DIFF	1.97069	0.2351	NOT
G2035	3	+	12210962	12212079	197.133	0.0376287	11771.3	6.916e-31	59.7125	1.215e-12	DIFF	1.67132	0.3002	NOT
G2036	3	-	12304988	12306685	161.365	0.00340427	2686.51	5.77129e-25	16.6487	7.1155e-09	DIFF	1.64965	0.24693	NOT
G2037	3	-	12315508	12317121	152.898	0.00999619	1303.46	4.88493e-10	8.52503	1.1044e-05	DIFF	1.01918	0.18289	NOT
G2038	3	+	12329966	12330717	175.367	0.00676561	1916.27	3.60593e-14	10.9272	7.1966e-05	DIFF	1.03247	0.2469	NOT
G2039	3	+	12380951	12382251	237.459	5.56995e-07	1328.12	3.38536e-26	5.59305	2.6687e-09	DIFF	1.09346	0.25461	NOT
G2040	3	+	12415724	12416625	276.981	0.0729986	16973.2	4.67107e-18	61.2793	1.4577e-06	DIFF	1.21707	0.24281	NOT
G2042	3	+	12460975	12461763	162.325	0.0194375	1099.86	5.59901e-27	6.77567	5.4656e-11	DIFF	3.47908	0.00062272	DIFF
G2043	3	-	12467306	12467779	811.634	6.37783e-05	5197.5	8.24155e-43	6.40375	6.6774e-06	DIFF	1.1773	0.30719	NOT
G2046	3	-	12563359	12564509	234.497	0.0031993	1119.65	1.41254e-12	4.77469	8.3377e-07	DIFF	1.29547	0.3171	NOT
G2048	3	+	12614911	12615636	185.112	0.00290747	652.476	2.45032e-12	3.52476	1.2395e-05	DIFF	0.503384	0.14947	NOT
G2052	3	+	12768980	12769723	180.273	0.66276	13250.4	8.27572e-10	73.5019	2.4339e-06	DIFF	2.45595	0.38661	NOT
G2058	3	-	13062036	13062312	104.421	0.075986	579.755	1.83948e-13	5.55209	0.0071784	DIFF	3.43574	0.059682	NOT
G2059	3	+	13125341	13125766	62.0102	0.932427	16241	1.88011e-19	261.909	8.361e-08	DIFF	2.85023	0.15011	NOT
G2060	3	+	13126414	13126961	173.009	0.00196663	2000.76	1.10777e-10	11.5645	2.7653e-05	DIFF	0.54184	0.19365	NOT
G2061	3	+	13140908	13142121	256.625	0.000514479	841.776	1.94601e-14	3.28018	0.0066483	DIFF	0.755162	0.32018	NOT
G2062	3	+	13206938	13207607	159.321	6.90381e-05	3352.19	1.92575e-32	21.0405	6.177e-08	DIFF	0.553587	0.44256	NOT
G2064	3	-	13214467	13215078	194.058	0.0545543	644.949	4.47058e-12	3.32349	0.00012022	DIFF	0.987177	0.27653	NOT
G2065	3	-	13382524	13384211	303.105	2.95189e-05	11466.1	3.95545e-37	37.8288	9.77e-15	DIFF	1.98964	0.1387	NOT
G2067	3	-	13410232	13411352	411.048	2.8085e-08	2622.13	2.28555e-23	6.37913	6.2288e-05	DIFF	1.73063	0.1504	NOT
G2069	3	-	13477892	13478569	219.289	0.0442177	3159.65	3.28306e-15	14.4086	1.4817e-07	DIFF	2.54646	0.13305	NOT
G2073	3	+	13558649	13560592	153.886	3.28743e-05	802.512	3.0109e-16	5.21498	9.9284e-07	DIFF	0.676308	0.20222	NOT
G2074	3	-	13623935	13624797	404.118	0.00804266	21339.2	3.69806e-12	52.8044	0.00049661	DIFF	4.42801	0.35542	NOT
G2075	3	-	13632796	13634330	219.727	0.00121254	8266.11	8.67177e-20	37.6199	9.1914e-11	DIFF	1.0379	0.37746	NOT
G2076	3	-	13637751	13638063	211.715	0.23545	2673.57	4.96534e-24	12.6282	1.6716e-07	DIFF	1.17248	0.3521	NOT
G2077	3	+	13646850	13648630	208.753	9.35261e-06	6231.91	1.98632e-19	29.853	5.8398e-06	DIFF	0.55945	0.43529	NOT
G2079	3	+	13665496	13667363	99.1307	0.0753479	790.586	1.99087e-10	7.97519	7.6858e-07	DIFF	1.09988	0.49858	NOT
G2080	3	+	13825381	13825586	287.926	0.0243041	4932.4	4.13342e-15	17.1308	2.325e-05	DIFF	2.18289	0.099235	NOT
G2081	3	-	13844803	13845756	191.676	0.000797352	5574.59	1.0906e-26	29.0834	4.1822e-09	DIFF	1.14818	0.17178	NOT
G2083	3	+	13909220	13914872	137.909	0.00106027	865.014	2.19074e-17	6.27235	1.1102e-15	DIFF	0.955861	0.30344	NOT
G2085	3	+	13936283	13936713	172.792	0.0947931	3480.6	1.02502e-13	20.1433	7.179e-06	DIFF	1.70527	0.37077	NOT
G2087	3	+	13984491	13984917	241.171	0.0165506	5111.19	2.05175e-18	21.1932	1.6482e-07	DIFF	2.02565	0.16269	NOT
G2088	3	-	14004640	14006825	265.028	2.85076e-06	17120	1.62802e-28	64.5969	1.7764e-13	DIFF	1.57091	0.20428	NOT
G2089	3	-	14011274	14012802	164.035	0.000415594	14707.4	1.3782e-36	89.6601	8.8152e-13	DIFF	1.6236	0.37755	NOT
G2090	3	-	14067087	14067478	124.175	0.665198	1988.87	1.97323e-19	16.0167	5.081e-06	DIFF	0.321154	0.38872	NOT
G2091	3	-	14077630	14078583	186.503	0.0113426	3848.1	7.93995e-17	20.6329	3.2942e-07	DIFF	1.16357	0.35121	NOT
G2092	3	-	14084687	14085863	263.505	0.000589814	14045.4	6.45615e-31	53.3022	4.2269e-09	DIFF	0.650923	0.48484	NOT
G2093	3	-	14091379	14092889	141.591	0.000162049	12174.4	3.49153e-23	85.9829	1.2258e-09	DIFF	1.27101	0.21121	NOT
G2094	3	-	14110006	14111297	172.78	0.00503453	17057.6	4.44158e-24	98.7244	6.0083e-10	DIFF	0.892578	0.3686	NOT
G2095	3	+	14166322	14167944	184.005	0.00102447	13287.6	4.14655e-25	72.2133	3.6937e-13	DIFF	1.60373	0.06118	NOT
G2096	3	+	14179901	14180831	285.352	0.00210699	1665.29	9.31592e-10	5.83591	0.003715	DIFF	1.02081	0.29413	NOT
G2098	3	+	14245999	14246212	276.621	0.248311	9256.97	8.73052e-22	33.4645	1.6948e-07	DIFF	2.00644	0.36603	NOT
G2101	3	+	14348081	14348879	246.048	0.00731675	7578.06	1.14782e-16	30.7991	0.0023542	DIFF	0.414583	0.47803	NOT
G2102	3	+	14419972	14422731	208.516	5.96062e-08	5231.75	1.34112e-29	25.0904	2.5756e-11	DIFF	0.972689	0.18741	NOT
G2104	3	-	14431622	14433398	125.211	0.00186387	10990.1	2.64653e-26	87.7726	9.6352e-12	DIFF	2.87645	0.092899	NOT
G2105	3	+	14486215	14488159	132.831	0.0168047	5573.4	9.75002e-58	41.9586	0	DIFF	1.00152	0.33522	NOT
G2106	3	+	14489206	14489566	152.463	0.322994	4076.24	5.69004e-26	26.7359	1.2051e-10	DIFF	0.853686	0.48183	NOT
G2107	3	-	14494834	14497116	99.0603	0.0563568	2193.45	1.09904e-21	22.1426	1.2864e-11	DIFF	1.02986	0.48115	NOT
G2108	3	-	14506469	14507350	191.075	0.0859622	4277.11	1.12442e-45	22.3845	3.9413e-14	DIFF	1.91591	0.32979	NOT
G2109	3	-	14510109	14513392	200.696	3.5334e-06	1004.63	2.11016e-42	5.00573	0	DIFF	1.15167	0.25058	NOT
G2110	3	+	14565839	14567537	118.905	0.00731675	5362.33	4.68748e-37	45.0976	0	DIFF	1.41569	0.20624	NOT
G2111	3	-	14589417	14591312	224.876	0.000446126	7690.74	2.65434e-28	34.1999	9.1482e-13	DIFF	1.09661	0.24274	NOT
G2112	3	+	14663821	14664765	90.6117	0.133424	2178.05	9.65606e-11	24.0372	4.0717e-06	DIFF	1.29818	0.30716	NOT
G2113	3	-	14752516	14753029	677.274	0.00025752	11825.4	1.78028e-53	17.4603	1.1244e-10	DIFF	2.00655	0.47349	NOT
G2114	3	-	14788137	14791176	162.71	0.000158762	733.714	2.45278e-27	4.50934	0	DIFF	1.38004	0.012051	NOT
G2115	3	-	14798916	14802477	186.814	0.00196677	17606.2	2.5761e-69	94.2445	0	DIFF	1.89008	7.412e-05	DIFF
G2116	3	+	14800094	14800978	242.966	8.71425e-06	1194.46	1.12947e-13	4.91616	8.3969e-05	DIFF	0.605727	0.48339	NOT
G2117	3	+	14805019	14805866	275.322	0.00722611	10598.8	1.66379e-16	38.496	3.0576e-05	DIFF	0.456466	0.15134	NOT
G2119	3	+	14824014	14825883	356.562	0.00990226	3378.27	6.67994e-13	9.47457	3.3573e-05	DIFF	1.93057	0.23184	NOT
G2120	3	+	14835953	14838051	198.941	0.0018606	20443	2.07471e-27	102.759	1.6246e-08	DIFF	3.59098	0.010468	NOT
G2122	3	-	14841953	14842144	317.372	0.0113426	1665.37	4.89424e-17	5.24738	7.8024e-06	DIFF	0.832785	0.27422	NOT
G2126	3	+	15115645	15116306	243.072	0.000534559	3516.73	6.37102e-42	14.4679	1.4382e-11	DIFF	0.711076	0.34526	NOT
G2127	3	-	15119311	15120391	279.937	7.0068e-07	6435.07	8.94922e-15	22.9876	0.00025304	DIFF	0.820758	0.40188	NOT
G2128	3	-	15127540	15129150	190.037	0.0101301	7332.44	1.92199e-16	38.5843	1.6655e-08	DIFF	1.56144	0.093481	NOT
G2129	3	-	15132646	15134475	77.5762	0.000701996	6321.97	4.78328e-27	81.4937	2.0711e-09	DIFF	1.38489	0.36193	NOT
G2130	3	+	15161174	15162180	634.597	6.81945e-11	2036.99	1.98145e-19	3.2099	1.4308e-05	DIFF	2.03703	0.1659	NOT
G2132	3	+	15167560	15167961	170.267	0.0365404	604.799	5.70499e-07	3.55206	0.0033011	DIFF	0.753826	0.24236	NOT
G2133	3	+	15170433	15171387	129.318	0.0454445	9661.71	1.05894e-27	74.7128	5.7732e-13	DIFF	1.1448	0.31929	NOT
G2137	3	+	15419025	15419892	232.376	2.86406e-08	2987.5	4.13119e-21	12.8563	1.5061e-09	DIFF	26.0451	4.6616e-11	DIFF
G2140	3	-	15630009	15630741	352.394	0.00815653	1113.71	3.19302e-13	3.16041	0.016621	DIFF	0.985871	0.19548	NOT
G2141	3	-	15632016	15632375	234.568	0.000339654	831.096	2.82184e-27	3.54309	0.0011587	DIFF	1.72651	0.092532	NOT
G2144	3	+	15701759	15703099	285.62	2.70898e-07	1526.71	1.41836e-24	5.34525	4.4344e-10	DIFF	0.908079	0.30462	NOT
G2146	3	-	15840109	15840806	225.693	3.262e-05	1389.15	7.17873e-35	6.15504	2.5565e-11	DIFF	3.42646	9.9262e-06	DIFF
G2150	3	-	15966221	15967497	334.088	1.07101e-07	5618.77	2.64753e-41	16.8182	0	DIFF	22.6852	0	DIFF
G2153	3	+	16008272	16009456	172.358	0.000114849	1081.95	2.28065e-27	6.27734	4.6105e-11	DIFF	0.471836	0.05406	NOT
G2159	3	+	16508774	16510126	130.715	0.181003	1291.87	6.89273e-38	9.8831	4.4409e-16	DIFF	3.96208	8.7626e-05	DIFF
G2192	3	+	17786817	17787419	177.457	0.0556034	2170.69	1.5132e-19	12.2322	9.5475e-08	DIFF	1.45517	0.34779	NOT
G2223	3	+	18664680	18665714	110.678	3.03243e-07	548.119	2.04732e-12	4.95238	2.3689e-06	DIFF	0.731994	0.25085	NOT
G2366	3	+	22778164	22779007	713.553	4.68557e-06	2172.01	3.02691e-13	3.04394	0.015233	DIFF	1.15952	0.42717	NOT
G2388	4	+	50237	52332	142.118	0.000781555	438.954	2.13527e-07	3.08866	0.0027724	DIFF	1.22594	0.25632	NOT
G2412	4	-	864837	865561	293.627	0.0534378	4948.38	1.0065e-12	16.8526	9.7078e-05	DIFF	0.827362	0.38103	NOT
G2415	4	+	1017798	1018318	712.495	4.76866e-07	12669.5	1.15804e-24	17.7819	5.7755e-06	DIFF	0.615674	0.28799	NOT
G2431	4	-	1373192	1373889	478.498	5.97426e-07	7298.84	6.70602e-40	15.2536	5.782e-10	DIFF	12.2497	3.3276e-09	DIFF
G2442	4	+	1618203	1619481	234.52	0.0175465	2246.42	3.87743e-17	9.5788	2.9145e-05	DIFF	0.869222	0.33409	NOT
G2444	4	-	1685616	1686837	224.635	0.0195556	11627.7	1.35427e-24	51.7626	4.0265e-08	DIFF	3.3784	0.047896	NOT
G2447	4	-	1825667	1826631	192.107	0.0775772	3242.37	2.16926e-19	16.8779	2.9426e-07	DIFF	1.31281	0.26105	NOT
G2448	4	-	1834816	1835556	12.8133	0.0965518	8876.42	8.86299e-21	692.751	1.4971e-08	DIFF	0.886635	0.20421	NOT
G2455	4	-	2013976	2015580	173.609	0.000638566	7984.18	1.23659e-29	45.9894	2.2204e-16	DIFF	3.69123	0.0017983	DIFF
G2457	4	-	2076891	2077406	145.223	0.769703	2612.12	2.67683e-25	17.987	3.3011e-12	DIFF	1.84333	0.0027761	DIFF
G2458	4	-	2079297	2080860	100.022	0.0825423	5536.8	5.5845e-58	55.3558	0	DIFF	1.05524	0.26898	NOT
G2462	4	-	2210888	2211267	1485.61	1.6908e-08	9080.02	5.28532e-38	6.11198	0.0064228	DIFF	1.14305	0.31142	NOT
G2467	4	-	2361332	2363437	166.943	0.00951483	519.154	3.50437e-14	3.10977	4.8915e-06	DIFF	1.31008	0.3134	NOT
G2476	4	+	2582600	2585236	289.225	0.000218829	1254.77	3.90621e-20	4.33839	6.2164e-08	DIFF	0.676682	0.14165	NOT
G2489	4	+	2829511	2831526	112.532	0.0083495	43539.4	1.17947e-30	386.907	2.7875e-09	DIFF	2.86027	0.021448	NOT
G2493	4	-	2969121	2970510	145.27	0.0011579	13230.1	9.98917e-24	91.0725	2.1797e-12	DIFF	0.736634	0.28904	NOT
G2494	4	-	2976077	2977022	143.562	0.109069	3512.26	6.54189e-19	24.4651	3.7132e-08	DIFF	1.11282	0.26962	NOT
G2495	4	+	3008727	3011567	169.208	0.0049626	2265.81	5.05318e-22	13.3907	9.2384e-12	DIFF	0.905189	0.41732	NOT
G2496	4	+	3055578	3061256	1570.73	0.00025442	12697.1	1.28719e-08	8.08357	1.6128e-05	DIFF	2.66803	0.00040606	DIFF
G2498	4	+	3128328	3128939	532.144	1.08342e-05	4950.06	1.32402e-10	9.30211	0.0042983	DIFF	1.0086	0.16552	NOT
G2500	4	-	3152191	3153565	172	0.0144735	1615.52	5.61886e-16	9.39256	5.3245e-06	DIFF	1.48488	0.46813	NOT
G2501	4	-	3266907	3269335	189.175	0.00624561	3636.15	3.60416e-24	19.2211	3.6897e-11	DIFF	1.22403	0.30602	NOT
G2502	4	+	3279476	3280429	970.312	1.39247e-14	4907.31	2.28758e-23	5.05746	0.00085245	DIFF	0.904873	0.15135	NOT
G2505	4	-	3380805	3381238	313.523	0.000748173	1192.15	3.17878e-12	3.80243	0.0051004	DIFF	0.765488	0.35379	NOT
G2506	4	+	3387125	3388512	122.684	0.0113283	14987.6	1.18455e-34	122.164	2.376e-12	DIFF	1.03357	0.25923	NOT
G2507	4	+	3415762	3417941	131.484	3.05189e-05	19975.6	1.97888e-65	151.924	0	DIFF	1.10567	0.24094	NOT
G2509	4	+	3455723	3456692	260.356	0.0219529	24301.5	1.5115e-19	93.3395	7.6773e-08	DIFF	0.471444	0.051439	NOT
G2510	4	+	3467170	3468879	146.04	4.21546e-06	4370.93	1.01202e-28	29.9297	2.9153e-06	DIFF	2.71278	0.0052491	NOT
G2511	4	+	3507151	3508635	251.333	0.000152944	2918.27	8.99165e-55	11.6112	4.4246e-12	DIFF	0.771265	0.18813	NOT
G2514	4	-	3537071	3538333	269.912	8.50805e-06	21265	5.00346e-24	78.7849	1.746e-11	DIFF	2.26293	0.015395	NOT
G2517	4	-	3562888	3564542	356.029	0.00121494	4535.96	2.95749e-17	12.7404	6.9392e-07	DIFF	1.24805	0.45173	NOT
G2519	4	-	3589064	3590335	361.006	1.13438e-05	3100.18	1.84676e-15	8.58761	0.00013179	DIFF	1.19007	0.35656	NOT
G2522	4	-	3636285	3636918	149.046	0.756579	4190.43	2.15295e-11	28.115	2.4693e-05	DIFF	0.742363	0.27189	NOT
G2524	4	+	3675921	3677957	162.88	0.00862395	3571.03	4.20037e-08	21.9243	3.0021e-06	DIFF	0.836098	0.28073	NOT
G2527	4	+	3758431	3759919	212.654	0.000507961	2571.51	1.27258e-35	12.0925	0	DIFF	2.62173	0.00077566	DIFF
G2528	4	+	3763542	3764060	52.9167	0.733611	1664.16	2.07229e-17	31.4487	9.045e-11	DIFF	1.31304	0.17539	NOT
G2529	4	+	3767237	3767785	164.13	0.053366	2334.37	1.44611e-22	14.2227	3.8146e-07	DIFF	1.15856	0.28407	NOT
G2535	4	+	4077779	4080597	149.001	0.146052	629.695	3.16079e-08	4.22611	8.4522e-07	DIFF	1.85937	0.0028372	DIFF
G2536	4	-	4176239	4177331	165.723	0.00695653	17275.3	1.90124e-29	104.242	3.3146e-10	DIFF	1.90912	0.40552	NOT
G2538	4	+	4189458	4191606	184.795	0.0291058	2837.58	1.02551e-18	15.3553	1.3569e-10	DIFF	0.998272	0.41546	NOT
G2540	4	+	4247902	4249242	175.104	0.00252925	20946.3	9.50108e-32	119.622	1.1602e-11	DIFF	1.07133	0.29915	NOT
G2541	4	+	4286747	4288034	167.188	0.062369	4168.54	8.74206e-30	24.9332	7.0269e-08	DIFF	1.02517	0.17646	NOT
G2543	4	+	4330618	4331571	92.7058	0.152384	18276.7	1.05506e-34	197.147	5.5678e-13	DIFF	1.56481	0.40928	NOT
G2544	4	-	4406066	4406705	178.298	0.0329206	1812.06	6.88506e-33	10.1631	2.8315e-10	DIFF	1.72984	0.24784	NOT
G2545	4	+	4450348	4451347	200.456	0.000994805	3140.79	2.9974e-21	15.6682	2.1748e-05	DIFF	0.98335	0.45856	NOT
G2547	4	+	4530317	4531107	218.834	0.0237682	6271	2.98509e-20	28.6564	0.00074561	DIFF	0.758504	0.34974	NOT
G2548	4	-	4566165	4567282	65.6923	0.487574	1860.01	2.08984e-10	28.314	1.7397e-08	DIFF	2.49848	0.23506	NOT
G2550	4	-	4640008	4641928	285.278	0.162499	2577.39	3.65387e-14	9.03466	2.2186e-06	DIFF	1.18014	0.37364	NOT
G2551	4	+	4659605	4660040	251.287	0.00282498	858.303	1.27776e-11	3.41563	0.0036987	DIFF	0.884186	0.37412	NOT
G2552	4	-	4701378	4701568	75.701	0.595897	7923.76	3.26047e-09	104.672	0.00015091	DIFF	29.9108	0.00061051	DIFF
G2553	4	+	4779964	4781638	288.31	0.000187343	8096.53	1.67775e-30	28.0827	1.7828e-12	DIFF	1.22676	0.22402	NOT
G2555	4	+	4796721	4797716	237.646	0.000731309	6673.16	6.12373e-58	28.0803	0	DIFF	85.7795	0	DIFF
G2558	4	+	4836003	4836924	990.488	0.000138588	7001.62	1.28617e-26	7.06886	4.6097e-06	DIFF	0.536005	0.45437	NOT
G2559	4	+	4890731	4892484	109.208	0.508663	6645.46	6.6522e-50	60.8514	0	DIFF	0.983377	0.43298	NOT
G2560	4	-	4892399	4894297	106.685	0.118944	10608.9	6.12056e-27	99.4413	5.1916e-11	DIFF	3.86552	0.0169	NOT
G2561	4	-	4901917	4903521	161.2	0.000280126	6394.43	4.92322e-19	39.6677	1.1895e-09	DIFF	2.47908	0.0065408	NOT
G2562	4	+	4958209	4959426	144.215	0.118945	39316.7	2.8861e-14	272.626	1.0813e-09	DIFF	1.37126	0.17729	NOT
G2563	4	+	4980890	4981988	124.943	0.0102501	621.134	6.58966e-13	4.97134	4.2416e-07	DIFF	0.877765	0.11713	NOT
G2564	4	+	4990167	4991557	279.579	0.00192629	1201.73	6.26752e-22	4.29836	6.2358e-07	DIFF	5.09253	3.7031e-10	DIFF
G2565	4	+	5000080	5001433	245.803	1.67281e-06	809.634	1.09494e-08	3.29383	0.019442	DIFF	0.714813	0.22859	NOT
G2566	4	-	5044356	5046685	140.678	0.00296241	9335.08	2.86235e-40	66.3578	0	DIFF	0.998951	0.45069	NOT
G2567	4	-	5046687	5048384	133.361	0.0118517	854.208	7.95999e-19	6.40523	6.4369e-12	DIFF	1.092	0.38599	NOT
G2568	4	-	5057976	5058990	221.196	0.00124582	8236.82	4.8355e-27	37.2377	2.7168e-09	DIFF	1.11409	0.41952	NOT
G2571	4	-	5099289	5101985	263.315	0.000337471	3171.05	1.70347e-22	12.0428	6.575e-08	DIFF	0.953202	0.316	NOT
G2573	4	+	5268114	5268258	94.1157	0.175077	1903.87	2.13811e-08	20.229	0.00018661	DIFF	1.24003	0.5	NOT
G2578	4	+	5468872	5469337	151.958	0.112816	2829.88	7.04328e-58	18.6228	1.4155e-13	DIFF	1.99584	0.023713	NOT
G2589	4	-	5937268	5938244	136.108	0.345913	2426.46	3.40695e-32	17.8275	4.4409e-15	DIFF	11.4723	1.5281e-12	DIFF
G2609	4	+	6698805	6699130	596.906	1.43542e-05	2243.2	9.30014e-15	3.75805	0.00096218	DIFF	1.05569	0.3516	NOT
G2616	4	+	7010151	7010319	549.752	3.90135e-05	2147.14	2.36037e-11	3.90565	0.023357	DIFF	1.54549	0.26611	NOT
G2622	4	+	7389643	7391041	348.308	7.61158e-06	5906.26	8.03912e-61	16.957	0	DIFF	31.0661	0	DIFF
G2672	4	+	8670519	8671265	319.293	7.31238e-05	1386.08	1.69585e-14	4.34109	8.7195e-05	DIFF	4.15007	2.2702e-06	DIFF
G2686	4	-	9179855	9180223	381.075	5.01588e-06	10544.4	2.1909e-44	27.6701	1.1299e-08	DIFF	58.535	5.699e-07	DIFF
G2722	4	+	10268169	10269010	156.84	0.390852	553.868	4.65289e-11	3.53142	2.1272e-05	DIFF	4.13186	0.0017702	DIFF
G2724	4	-	10303049	10303230	566.19	2.06576e-07	1816.63	3.49309e-16	3.20852	0.0011494	DIFF	1.48178	0.14039	NOT
G2730	4	+	10491896	10492641	167.69	0.0159693	6028.31	2.33641e-63	35.9491	0	DIFF	1.85112	0.024828	NOT
G2731	4	-	10527504	10527740	164.038	0.115027	731.118	4.51427e-14	4.457	7.2687e-05	DIFF	1.43578	0.022177	NOT
G2777	4	-	12570811	12571442	201.081	0.000163035	1042.89	5.60655e-27	5.18642	8.0009e-09	DIFF	1.96036	0.089883	NOT
G2806	4	-	13039850	13040308	193.432	0.0707484	608.096	4.84301e-11	3.14372	2.3025e-05	DIFF	0.848379	0.48987	NOT
G2807	4	-	13041482	13042337	282.464	2.85419e-07	870.23	2.00387e-13	3.08085	0.00029955	DIFF	0.845105	0.38827	NOT
G3025	5	-	29133	29957	158.62	0.0105898	2906.21	1.25281e-17	18.3218	6.2835e-06	DIFF	15.399	8.1779e-05	DIFF
G3053	5	+	726129	726344	12358.4	3.25937e-12	45168.8	1.38058e-42	3.65491	0.0027053	DIFF	21.3587	0.00015091	DIFF
G3209	5	+	5111669	5113470	129.66	0.000518853	1786.42	1.12765e-26	13.7777	4.6865e-07	DIFF	1.7695	0.03002	NOT
G3223	5	-	5674167	5674680	593.994	6.29059e-07	2543.04	6.12496e-18	4.28126	8.9006e-06	DIFF	1.51639	0.10328	NOT
G3243	5	+	6324022	6325135	615.694	3.18204e-11	1915	5.21651e-15	3.11031	0.0010424	DIFF	4.32193	6.2247e-05	DIFF
G3284	5	-	7415021	7415801	122.272	0.669122	1736.93	2.50475e-20	14.2055	9.1446e-11	DIFF	0.696619	0.37524	NOT
G3295	5	-	7777206	7778659	351.965	6.72881e-06	2434.25	5.71853e-36	6.91617	6.5607e-07	DIFF	8.85897	2.9047e-08	DIFF
G3298	5	+	7824089	7824542	149.167	0.0997974	691.639	9.92456e-12	4.63668	0.0002214	DIFF	3.26713	7.3346e-05	DIFF
G3323	5	-	8549644	8551181	128.5	0.13757	13632.4	3.80677e-25	106.089	4.8275e-08	DIFF	0.893312	0.45616	NOT
G3329	5	-	8665763	8667384	552.904	3.5271e-14	1875.86	1.98637e-44	3.39274	1.6249e-07	DIFF	1.76666	0.0014223	DIFF
G3343	5	-	9218206	9218679	219.557	0.000735989	1136.46	4.87401e-10	5.17615	3.4987e-05	DIFF	1.58281	0.25845	NOT
G3348	5	-	9346530	9347012	207.313	0.298392	2631.22	3.64146e-16	12.692	6.7217e-08	DIFF	3.41566	4.5411e-05	DIFF
G3351	5	+	9486806	9487454	124.702	0.389901	1719.18	3.92885e-17	13.7863	8.7612e-10	DIFF	5.19716	0.00020213	DIFF
G3366	5	-	9871152	9871659	257.637	1.11067e-05	2047.38	2.68266e-36	7.94676	1.914e-13	DIFF	2.26975	0.005595	NOT
G3368	5	-	9939135	9940479	181.666	0.0624926	1705.69	8.47199e-19	9.38915	1.5078e-09	DIFF	4.42782	0.023796	NOT
G3372	5	-	10050380	10056206	159.197	0.00237472	506.212	7.72229e-35	3.17978	0	DIFF	1.08899	0.25379	NOT
G3374	5	+	10076138	10076307	67.159	0.262297	4385.27	7.14424e-15	65.2968	9.9539e-07	DIFF	2.40873	0.13555	NOT
G3376	5	-	10101007	10102310	133.312	0.0244496	966.648	2.83905e-27	7.25102	5.2791e-11	DIFF	0.816032	0.28923	NOT
G3377	5	-	10195240	10196634	180.826	0.0372743	933.144	2.36384e-20	5.16045	7.2045e-10	DIFF	2.40918	0.047728	NOT
G3383	5	+	10418686	10420456	91.2833	0.200305	705.542	5.14672e-16	7.72915	1.9614e-07	DIFF	0.858246	0.30272	NOT
G3385	5	+	10567138	10567690	94.9923	0.513194	2612.56	1.93402e-45	27.5029	2.1294e-13	DIFF	0.85449	0.33236	NOT
G3386	5	+	10581571	10582750	299.06	0.00687334	2092.99	2.22005e-10	6.99856	0.0040492	DIFF	1.1972	0.42104	NOT
G3391	5	-	10788972	10790107	308.11	1.89709e-08	1526.13	4.00385e-20	4.9532	1.1465e-06	DIFF	0.579304	0.27157	NOT
G3394	5	+	10819117	10819916	121.839	0.209986	6273.63	2.99424e-36	51.4911	5.5511e-14	DIFF	0.844589	0.14216	NOT
G3397	5	+	10949745	10950384	113.612	0.149681	1344.31	1.55626e-09	11.8325	1.4764e-06	DIFF	0.619827	0.27757	NOT
G3398	5	-	10956959	10958042	112.962	0.00705554	500.488	1.5214e-14	4.43059	5.6187e-07	DIFF	0.898493	0.22166	NOT
G3399	5	+	10957905	10959269	142.481	0.0247902	5840.84	5.37191e-46	40.9938	0	DIFF	0.725854	0.4198	NOT
G3404	5	-	11127587	11128321	110.844	0.156611	1161.75	1.76542e-12	10.4809	0.00016722	DIFF	0.902203	0.26604	NOT
G3405	5	-	11185477	11188947	598.901	0.000504177	1973.96	3.248e-12	3.29597	0.000173	DIFF	1.35667	0.44002	NOT
G3406	5	-	11192579	11193668	104.085	0.000239471	9901.03	8.06954e-78	95.1245	0	DIFF	1.00932	0.24598	NOT
G3407	5	+	11193761	11196205	202.766	0.000837371	4636.79	5.59111e-24	22.8677	2.8089e-14	DIFF	2.28315	0.051643	NOT
G3408	5	-	11198581	11202734	202.692	8.66884e-12	918.564	2.6201e-37	4.53182	0	DIFF	0.84194	0.28638	NOT
G3409	5	-	11203542	11205006	111.037	0.118968	9682.71	1.67787e-27	87.2026	2.422e-07	DIFF	0.755736	0.47512	NOT
G3412	5	-	11347362	11349153	160.125	5.3536e-06	36277.5	8.24292e-12	226.557	1.4014e-05	DIFF	0.469629	0.35965	NOT
G3414	5	-	11438471	11438929	167.479	0.104193	1651.41	1.44618e-10	9.8604	0.0028193	DIFF	0.786508	0.19438	NOT
G3415	5	+	11567586	11568467	110.822	0.144632	980.631	1.25827e-19	8.8487	9.0298e-08	DIFF	5.27785	6.3326e-05	DIFF
G3416	5	+	11598491	11601344	333.803	6.5299e-18	4050.85	1.73273e-43	12.1355	0	DIFF	1.08609	0.365	NOT
G3419	5	-	11660259	11661294	186.866	0.00676882	15664.2	9.08946e-23	83.8258	7.7635e-07	DIFF	0.493009	0.23438	NOT
G3420	5	+	11716411	11717813	127.587	0.102661	9756.92	8.70055e-24	76.4727	2.5547e-09	DIFF	0.874959	0.23656	NOT
G3421	5	-	11739069	11741033	163.6	0.00509869	3507.4	2.82706e-15	21.4389	0.0002646	DIFF	1.47257	0.34866	NOT
G3422	5	-	11763395	11765963	225.5	3.50455e-10	1085.03	6.29933e-14	4.81166	0.00013082	DIFF	1.0074	0.39567	NOT
G3423	5	-	11769869	11770762	201.781	9.9453e-05	3818.79	5.41545e-22	18.9254	0.00021079	DIFF	0.724589	0.067488	NOT
G3427	5	+	11853077	11853896	304.211	0.00151773	9920.98	6.00249e-20	32.6122	0.00012696	DIFF	4.08929	0.15754	NOT
G3429	5	-	11921415	11923135	255.473	0.0146243	5027.85	3.33012e-11	19.6806	1.7954e-05	DIFF	0.552489	0.29415	NOT
G3430	5	-	11930927	11932616	200.022	0.0017249	29831.8	4.09618e-14	149.143	1.3385e-08	DIFF	1.26926	0.30331	NOT
G3431	5	+	11934068	11934715	427.094	4.37761e-07	31197.4	1.84453e-37	73.0457	3.5657e-09	DIFF	1.14128	0.45276	NOT
G3432	5	+	11941741	11944179	263.843	2.17875e-06	21680.1	1.32264e-40	82.1705	0	DIFF	1.40516	0.13713	NOT
G3433	5	+	11993230	11994331	113.301	0.00500143	4030.63	1.41766e-22	35.5745	1.194e-08	DIFF	1.40291	0.082455	NOT
G3434	5	+	12006227	12011240	136.444	0.000183696	9464.45	6.16925e-29	69.3651	0	DIFF	1.0647	0.11825	NOT
G3436	5	+	12041451	12042067	77.1687	0.223944	1165.96	3.22376e-13	15.1092	4.437e-07	DIFF	1.63312	0.14722	NOT
G3437	5	-	12051787	12052520	510.497	4.94941e-08	6692.31	4.70803e-21	13.1094	0.00072173	DIFF	0.744502	0.26009	NOT
G3438	5	+	12091282	12091870	189.823	0.00221392	16414.5	4.59014e-22	86.4727	1.4388e-08	DIFF	2.05244	0.054412	NOT
G3440	5	+	12138930	12140089	178.709	9.38511e-05	7921.09	5.60194e-21	44.324	1.0761e-09	DIFF	1.3709	0.34467	NOT
G3441	5	-	12151235	12152262	577.105	8.60315e-10	3193.53	7.64182e-19	5.53371	0.035342	DIFF	0.710108	0.38797	NOT
G3443	5	+	12181946	12182467	421.896	3.01941e-09	1345.63	3.11928e-18	3.18948	0.0029688	DIFF	1.33031	0.16031	NOT
G3445	5	-	12230359	12231571	207.263	8.896e-07	11783.6	3.89958e-21	56.8534	1.6521e-10	DIFF	1.74862	0.055443	NOT
G3446	5	-	12237184	12237814	123.187	0.0433475	1059.3	1.57237e-16	8.59912	3.024e-08	DIFF	1.70031	0.16101	NOT
G3447	5	-	12244269	12244521	1310.25	4.25539e-08	5395.35	7.08947e-15	4.1178	0.0031132	DIFF	1.8807	0.34345	NOT
G3448	5	-	12296727	12297918	153.282	0.0278178	3103.64	4.96805e-30	20.2479	1.0769e-14	DIFF	1.93815	0.12694	NOT
G3449	5	-	12301210	12301489	127.638	0.535713	993.719	1.0634e-13	7.78545	2.538e-05	DIFF	1.40309	0.27708	NOT
G3451	5	+	12325753	12326643	135.333	0.262599	1375.53	4.99701e-08	10.164	5.0857e-07	DIFF	1.18629	0.24396	NOT
G3453	5	-	12353777	12354743	195.645	0.00101885	818.398	3.65351e-15	4.18308	1.7069e-06	DIFF	1.8461	0.042963	NOT
G3454	5	+	12368275	12368603	212.172	0.000421759	4671.63	1.73738e-18	22.0181	7.7972e-07	DIFF	3.57036	0.0089072	NOT
G3455	5	-	12388282	12390130	183.739	0.0156483	5106.84	5.5362e-62	27.794	0	DIFF	1.42277	0.10492	NOT
G3457	5	+	12430577	12434860	243.948	0.00165114	33087.5	9.46529e-33	135.633	1.7211e-12	DIFF	1.29444	0.16202	NOT
G3460	5	-	12494708	12495731	69.7562	0.307565	7969.6	7.58188e-18	114.249	4.1533e-06	DIFF	0.98381	0.15659	NOT
G3461	5	+	12516316	12517690	439.241	1.67367e-11	7413.36	5.17507e-65	16.8777	0	DIFF	2.80432	9.0522e-05	DIFF
G3462	5	-	12539853	12540102	404.19	0.00906507	3133.28	7.99553e-30	7.752	1.4735e-05	DIFF	0.714415	0.25574	NOT
G3466	5	-	12757431	12758261	237.455	0.185818	16487.4	3.05501e-15	69.4338	8.5358e-05	DIFF	3.16548	0.34738	NOT
G3467	5	+	12807829	12808185	215.54	0.0363767	1079.28	4.53918e-08	5.00733	0.00064415	DIFF	0.93496	0.47416	NOT
G3468	5	-	12942814	12944149	284.509	0.00142326	1770.83	1.4991e-17	6.22416	0.00021379	DIFF	0.836558	0.094193	NOT
G3470	5	+	12970155	12970394	51.7617	0.921518	8855.55	3.37352e-09	171.083	1.2355e-06	DIFF	0.834779	0.45223	NOT
G3471	5	-	12984112	12988669	193.405	2.22171e-06	693.758	1.27316e-23	3.58707	7.5169e-11	DIFF	1.22751	0.4895	NOT
G3472	5	+	13009386	13010361	115.489	0.247698	3832.54	1.41618e-46	33.1853	0	DIFF	0.56159	0.019667	NOT
G3473	5	+	13018925	13021662	240.532	2.80598e-17	5515.01	2.36595e-43	22.9284	0	DIFF	0.908918	0.45011	NOT
G3474	5	+	13027082	13029939	122.731	0.0413379	18396.9	4.71165e-40	149.896	0	DIFF	1.64408	0.030114	NOT
G3475	5	+	13031367	13032730	160.259	0.000273142	1234.61	7.87163e-10	7.70384	0.00053115	DIFF	0.560046	0.44844	NOT
G3476	5	+	13062475	13063330	271.998	0.000294218	19986.4	1.55413e-17	73.48	5.8686e-05	DIFF	2.36659	0.14837	NOT
G3477	5	+	13206728	13210232	165.57	1.96534e-06	512.229	7.42404e-21	3.09373	4.3115e-08	DIFF	1.06187	0.47071	NOT
G3479	5	-	13280768	13281861	129.451	0.295393	26111.6	1.65735e-17	201.71	1.4892e-05	DIFF	0.605707	0.21498	NOT
G3480	5	+	13317111	13317610	58.472	0.973882	3983.81	6.56835e-19	68.1319	8.1326e-06	DIFF	1.84656	0.097285	NOT
G3481	5	+	13324924	13326258	86.981	0.104765	6294.03	9.11503e-21	72.361	2.4842e-07	DIFF	0.912989	0.22844	NOT
G3483	5	-	13326991	13327447	475.808	1.94266e-05	2485.11	1.23859e-27	5.22293	2.6535e-08	DIFF	10.8485	4.0079e-13	DIFF
G3484	5	-	13353445	13356801	251.914	1.98241e-06	992.773	3.2183e-34	3.94092	3.1453e-13	DIFF	0.950378	0.40085	NOT
G3485	5	-	13424756	13426486	195.81	0.00503134	4999.11	4.98176e-21	25.5304	6.7486e-12	DIFF	0.803853	0.1451	NOT
G3490	5	-	13669208	13670008	195.885	0.0195126	2102.06	1.37113e-36	10.7311	9.881e-15	DIFF	50.2654	0	DIFF
G3501	5	+	13950222	13951325	199.593	3.90786e-07	812.284	1.03107e-22	4.0697	0.00013361	DIFF	1.81156	0.0097749	NOT
G3505	5	-	14073669	14074109	190.237	0.111755	635.327	2.47439e-14	3.33966	9.0613e-07	DIFF	0.792233	0.15211	NOT
G3510	5	-	14563882	14567039	296.346	6.36805e-06	2122.29	1.2716e-51	7.16153	0	DIFF	8.09577	0	DIFF
a These represent the HLE values calculated using the intensity of 25-nt probes mapped to exons of the non-AGI TUs.
b The p-value was calculated using the Mann-Whitney U-test.
