# Supplementary material for: Arabidopsis HDA6 Regulates Locus-Directed Heterochromatin Silencing in Cooperation with MET1
Source: PLoS Genet. 2011 Apr 28;7(4):e1002055. doi: 10.1371/journal.pgen.1002055 (PMC3084210; doi:10.1371/journal.pgen.1002055)
Supplement: Table S6 — AGI annotated genes downregulated in met1-3. The AGI genes that were transcriptionally downregulated in met1-3 compared with wild-type plants (<1/3 fold, p-initial<10−6, FDR α = 0.05) are listed. (XLS) [file pgen.1002055.s019.xls]

## Sheet: S6
Supplemental Table S6
AGI annotated genes downregulated in met1-3.
Gene	TE name	Chr	Strand	Start	End	Col		met1-3		met1-3 /Col	P-value c	FDR	axe1-5 / DR5	P-value c	FDR	Annotation d	Category
	used in this study a					Intensity b	P-initial	Intensity b	P-initial
At5g24470.1		5	-	8355954	8358876	1290.69	7.72491e-35	315.156	6.58886e-09	0.244176	5.9661e-08	DIFF	0.69519	0.0044764	DIFF	PSEUDO-RESPONSE REGULATOR 5	Function known
At4g08870.1		4	-	5646436	5648724	4557.02	1.76096e-20	1448.62	1.325e-15	0.317888	0.0032694	DIFF	0.895693	0.38017	NOT	putative arginase	unknown
At3g53800.1		3	+	19941839	19943870	3682.87	3.07595e-43	1045.34	1.92133e-30	0.283838	1.0071e-06	DIFF	0.758245	0.12791	NOT	armadillo/beta-catenin repeat family protein	unknown
At3g47340.1		3	-	17448869	17452228	26733.3	2.15788e-54	3979.21	1.15106e-34	0.148848	0	DIFF	2.65631	0.0024839	DIFF	DARK INDUCIBLE 6	Function known
At5g23980.1		5	-	8098055	8101326	971.441	4.29332e-22	226.965	0.00234733	0.233637	2.14e-09	DIFF	0.45666	5.7793e-06	DIFF	FERRIC REDUCTION OXIDASE 4	Function known
At4g28940.1		4	+	14274347	14277101	1332.28	1.22301e-19	407.895	3.09503e-06	0.306163	1.0973e-05	DIFF	0.585589	0.045693	NOT	similar to unnamed protein	Unknown
At3g23480.1		3	+	8418808	8422923	555.194	1.11085e-20	175.607	0.000386107	0.316298	0.00013529	DIFF	0.819156	0.17761	NOT	cyclopropane fatty acid synthase-related	unknown
At5g45830.1		5	-	18606709	18608627	439.529	6.52457e-10	121.721	0.0337295	0.276935	5.7854e-05	DIFF	0.928095	0.4136	NOT	DELAY OF GERMINATION 1	Function known
At2g33830.1		2	-	14316560	14317415	36227.5	4.02922e-66	7269.17	3.27839e-38	0.200653	2.9974e-06	DIFF	1.0542	0.35538	NOT	dormancy/auxin associated family protein	unknown
At5g14920.1		5	+	4826482	4827983	10261.1	2.99067e-43	3118.86	1.64316e-31	0.30395	0.00039034	DIFF	1.17572	0.20135	NOT	gibberellin-regulated family protein	unknown
At5g38140.1		5	-	15237438	15239502	967.709	8.57841e-10	306.81	0.0118289	0.317048	0.001862	DIFF	0.479183	0.00016244	DIFF	histone-like transcription factor (CBF/NF-Y) family protein	unknown
At4g32280.1		4	+	15583393	15584775	1195.07	6.9357e-15	386.585	2.82278e-07	0.323483	0.00016191	DIFF	0.381346	0.0085939	NOT	IAA29 (indoleacetic acid-induced protein 29	Function known
At5g27490.1		5	-	9702838	9704722	1542.87	2.35081e-26	439.456	3.76695e-11	0.28483	0.00068503	DIFF	0.943565	0.46084	NOT	integral membrane Yip1 family protein	unknown
At5g62360.1		5	+	25057875	25058688	608.572	1.41334e-14	151.045	0.0037575	0.248196	0.0023369	DIFF	0.977628	0.32186	NOT	invertase/pectin methylesterase inhibitor family protein	unknown
At3g49668.1		3	-	18428550	18429263	307.868	3.91706e-09	66.0967	0.710531	0.214692	0.00014038	DIFF	0.836889	0.17983	NOT	other RNA	non coding RNA
At4g06701.1		4	-	3939603	3940717	967.056	1.28278e-08	159.586	0.00557665	0.165023	0.00064833	DIFF	2.35572	0.015279	NOT	other RNA	non coding RNA
At3g46490.1		3	+	17126614	17130436	1157.4	3.51993e-11	289.273	4.22497e-11	0.249933	7.699e-06	DIFF	0.971696	0.31483	NOT	oxidoreductase	unknown
At4g07820.1		4	-	4636761	4637447	4003.64	4.33122e-33	525.407	5.58823e-14	0.131232	2.4435e-07	DIFF	0.878209	0.36789	NOT	pathogenesis-related protein	unknown
At2g33790.1		2	-	14300637	14302347	2165.06	3.16975e-20	604.125	1.5622e-07	0.279034	3.7228e-05	DIFF	0.74919	0.10081	NOT	pollen Ole e 1 allergen and extensin family protein	unknown
At5g54190.1		5	-	22008225	22010038	2191.43	2.74217e-30	543.453	2.37558e-14	0.24799	0.0002557	DIFF	0.351027	0.00019128	DIFF	Protochlorophyllide reductase A	Function known
At3g32940.1		3	-	13494658	13497500	1046.01	1.38036e-48	238.9	1.52199e-09	0.228392	3.7694e-07	DIFF	1.0196	0.45992	NOT	RNA binding	unknown
At4g19390.1		4	-	10574779	10576439	1813.26	1.14367e-15	595.464	1.54489e-07	0.328394	0.0043958	DIFF	0.999416	0.43445	NOT	similar to unknown protein	Unknown
At4g16870.1	AT4TE42860	4	-	9483974	9488416	815.889	3.2851e-41	200.312	4.62789e-10	0.245514	1.4389e-11	DIFF	0.232971	0	DIFF	transposable element gene; copia-like retrotransposon family	transposable element
At5g38870.1		5	+	15578695	15579352	573.883	1.87963e-12	185.733	0.00622588	0.323643	0.0040549	DIFF	1.21587	0.47469	NOT	transposable element gene	transposable element
At5g24780.1		5	-	8507593	8508960	3107.17	6.71455e-27	562.048	8.83305e-08	0.180887	3.3171e-07	DIFF	0.60664	0.025082	NOT	VEGETATIVE STORAGE PROTEIN 1	Function known
At5g24770.1		5	-	8500479	8502227	8651.51	1.40578e-40	1681.7	1.42865e-25	0.194382	0.00016213	DIFF	0.61457	0.016815	NOT	VEGETATIVE STORAGE PROTEIN 2	Function known
At2g40610.1		2	-	16955941	16957635	5216.07	1.42276e-32	1618.15	1.47846e-22	0.310224	0.00016059	DIFF	0.731776	0.048729	NOT	ARABIDOPSIS THALIANA EXPANSIN A8	Function known
At2g04040.1		2	-	1334509	1336486	1083.54	1.80683e-18	361.033	1.23613e-09	0.333198	0.014283	DIFF	1.71043	0.032696	NOT	ATDTX1	Function known
At2g42540.1		2	-	17718132	17719408	2321.91	5.61301e-10	440.06	0.000230151	0.189525	0.00015987	DIFF	0.843822	0.21393	NOT	COLD-REGULATED 15A	Function known
At2g30424.1		2	-	12971583	12972545	1171.25	1.7133e-07	293.144	5.87027e-07	0.250283	0.030993	DIFF	0.758248	0.22958	NOT	DNA binding	unknown
At1g57620.1		1	+	21346386	21348469	1979.83	4.52929e-18	296.44	1.36738e-05	0.14973	6.6137e-08	DIFF	0.935773	0.47413	NOT	emp24/gp25L/p24 family protein	unknown
At1g54040.1		1	-	20174403	20175694	2146.01	1.45912e-35	368.254	7.00706e-15	0.171599	4.7663e-07	DIFF	0.937976	0.21778	NOT	EPITHIOSPECIFIER PROTEIN	Function known
At3g06435.1		3	-	1969127	1970790	1279.57	1.656e-23	275.204	5.74788e-09	0.215075	6.866e-05	DIFF	2.02683	0.0046233	DIFF	Expressed protein	Unknown
At1g34760.1		1	-	12743826	12745626	1775.95	1.65599e-17	537.942	9.23433e-06	0.302904	0.0010493	DIFF	0.885183	0.35696	NOT	General regulatory factor 11	Function known
At2g05510.1		2	+	2015703	2016746	7564.34	2.39788e-19	831.672	4.67619e-10	0.109946	4.2862e-05	DIFF	0.849828	0.47549	NOT	glycine-rich protein	unknown
At2g05540.1		2	+	2033153	2034214	17196.3	5.77321e-29	5220.16	5.05825e-26	0.303563	0.026736	DIFF	0.988499	0.35607	NOT	glycine-rich protein	unknown
At2g19800.1		2	-	8537978	8540590	8708.88	1.18133e-28	2792.35	4.42842e-23	0.320633	0.0048639	DIFF	1.21141	0.44698	NOT	MYO-INOSITOL OXYGENASE 2	Function known
At2g06925.1		2	-	2842350	2843298	3406.36	5.03688e-24	1082.75	6.53398e-16	0.317861	0.00065107	DIFF	1.0857	0.38856	NOT	PHOSPHOLIPASE A2-ALPHA	Function known
At2g21140.1		2	-	9067706	9069172	6561.31	8.94823e-53	1899.12	7.48712e-42	0.289442	6.6163e-05	DIFF	0.964905	0.35884	NOT	PROLINE-RICH PROTEIN 2	Function known
At2g42170.1		2	+	17584792	17587470	1020.15	1.65078e-19	254.319	1.80127e-06	0.249296	7.1734e-06	DIFF	1.74891	0.035979	NOT	putative actin	unknown
At2g43590.1		2	-	18088408	18089844	2738.52	2.17391e-17	723.008	1.97152e-08	0.264014	0.00016925	DIFF	0.547984	0.018279	NOT	putative chitinase	unknown
At2g17880.1		2	-	7774044	7775013	5005.08	7.41559e-61	1602.77	9.55759e-44	0.320229	0.00034801	DIFF	1.23602	0.18505	NOT	putative DNAJ heat shock protein	unknown
At1g79700.1		1	-	29995229	29998617	4683.71	8.72589e-34	926.982	2.16891e-19	0.197916	0.00031204	DIFF	0.921858	0.16783	NOT	putative ovule development protein	unknown
At1g77210.1		1	-	29013833	29015984	3371.97	5.4166e-46	1006.08	4.45488e-32	0.298366	1.4141e-09	DIFF	1.13595	0.38509	NOT	putative sugar transporter	unknown
At1g66100.1		1	-	24609334	24610200	14950.5	8.0545e-47	1598.97	1.63928e-20	0.106951	1.6952e-06	DIFF	0.760761	0.12923	NOT	putative thionin	unknown
At2g36490.1		2	-	15315100	15321351	737.058	1.93416e-22	119.46	0.0151178	0.162077	0	DIFF	0.307389	0	DIFF	ROS1; REPRESSOR OF SILENCING1	Function known
At2g43745.1		2	-	18135678	18136294	218.599	1.04609e-10	69.8747	8.69752e-10	0.319648	0.00032309	DIFF	0.684208	0.48602	NOT	similar to unknown protein	Unknown
At3g16670.1		3	+	5681425	5682337	9636.6	7.56445e-52	1629.47	6.35462e-19	0.169092	8.3644e-09	DIFF	1.25138	0.43119	NOT	similar to unknown protein	Unknown
At1g26945.1		1	+	9351441	9352748	4631.84	2.77302e-26	1260.93	2.19235e-20	0.272231	8.1917e-05	DIFF	0.751006	0.24847	NOT	transcription regulator	unknown
At2g37950.1		2	-	15889566	15891057	832.824	1.59433e-16	226.969	6.7305e-05	0.272529	0.00022215	DIFF	1.11122	0.33121	NOT	zinc finger (C3HC4-type RING finger) family protein	unknown
a The name of the transposable elements used in this study are refferred to the databases at TAIR (http://www.arabidopsis.org/) and Anno-J (http://neomorph.salk.edu/epigenome/epigenome.html).
b These represent the HLE values calculated using the intensity of 25-nt probes mapped to exons of the AGI code genes.
c The p-value was calculated using the Mann-Whitney U-test.
d The annotations are refferred to the database at TAIR (http://www.arabidopsis.org/).
