# Supplementary material for: Arabidopsis HDA6 Regulates Locus-Directed Heterochromatin Silencing in Cooperation with MET1
Source: PLoS Genet. 2011 Apr 28;7(4):e1002055. doi: 10.1371/journal.pgen.1002055 (PMC3084210; doi:10.1371/journal.pgen.1002055)
Supplement: Table S7 — Non-AGI TUs downregulated in met1-3. Among the Non-AGI TUs identified using the ARTADE program, the non-AGI TUs that were transcriptionally downregulated in met1-3 compared with wild-type plants (<1/3 fold, p-initial<10−6, FDR α = 0.05) are listed. (XLS) [file pgen.1002055.s020.xls]

## Sheet: S7
Supplemental Table S7
Non-AGI TUs downregulated in met1-3.
Group ID	Chr	Strand	Start	End	Col		met1-3		met1-3 /Col	P-value b	FDR	axe1-5 / DR5	P-value b	FDR
					Intensity a	P-initial	Intensity a	P-initial
G259	1	+	7453462	7454974	4011.48	3.32409e-30	1037.21	1.3685e-17	0.25856	1.1093e-06	DIFF	1.08735	0.14179	NOT
G295	1	-	8388732	8391292	569.312	1.61747e-15	133.773	0.0113152	0.234973	4.7882e-06	DIFF	0.916559	0.39629	NOT
G307	1	-	9083842	9085261	543.93	2.81394e-15	162.132	3.4354e-05	0.298075	0.0033988	DIFF	1.61213	0.1236	NOT
G433	1	+	13123918	13124774	3052.16	1.55601e-40	917.092	2.35462e-28	0.300473	1.3429e-06	DIFF	1.36801	0.10831	NOT
G472	1	+	14198704	14198886	4001.36	3.15928e-10	1160.39	1.64795e-09	0.289999	0.0033232	DIFF	1.75161	0.065948	NOT
G490	1	-	15681678	15682369	779.493	3.83607e-10	241.33	0.0478004	0.309599	0.0022792	DIFF	1.03564	0.43739	NOT
G750	1	-	25792839	25793586	535.42	3.40177e-11	164.685	0.0207236	0.307581	0.030802	DIFF	1.02749	0.37805	NOT
G956	2	-	1382612	1383469	1541.55	9.77897e-28	281.455	8.55578e-10	0.182579	7.0979e-06	DIFF	0.857061	0.4992	NOT
G979	2	+	2115057	2115355	1055.73	7.65733e-10	336.229	1.7875e-06	0.31848	0.0045465	DIFF	0.962813	0.30983	NOT
G1126	2	+	5655817	5656849	1035.82	2.09707e-30	225.285	2.12962e-06	0.217494	2.7951e-10	DIFF	4.19569	5.7887e-13	DIFF
G1146	2	-	6406763	6407255	550.911	1.8067e-08	150.445	0.19079	0.273084	0.021702	DIFF	1.32785	0.49454	NOT
G1406	2	+	14316647	14317404	765.036	2.24018e-15	233.919	4.34718e-06	0.305762	0.006091	DIFF	1.0214	0.46898	NOT
G1470	2	-	15856255	15856747	866.069	1.17311e-09	153.503	0.178176	0.177241	1.0923e-05	DIFF	2.60471	0.1319	NOT
G1684	3	-	1696360	1696646	1237.07	6.25807e-08	398.658	0.00230228	0.32226	0.0054714	DIFF	1.61903	0.030287	NOT
G2282	3	+	20211962	20214531	1377.89	8.56972e-21	146.543	0.0146158	0.106353	1.0425e-11	DIFF	1.01971	0.37366	NOT
G2283	3	-	20217288	20219441	566.255	2.13684e-12	149.696	0.00693535	0.264361	4.1847e-05	DIFF	1.03393	0.31748	NOT
G2576	4	+	5311100	5312465	790.897	6.77548e-13	84.1893	0.174463	0.106448	6.3899e-08	DIFF	1.51555	0.21369	NOT
G2643	4	+	7846959	7847307	1377.36	6.97203e-20	358.243	0.0009283	0.260094	0.000497	DIFF	0.748844	0.039251	NOT
G2916	4	-	16146398	16146929	6507.41	2.49534e-32	1921.47	5.0078e-21	0.295274	4.3503e-08	DIFF	1.63976	0.0011611	DIFF
G3127	5	+	3014933	3015229	1956.21	6.20954e-07	455.913	1.5078e-05	0.233059	0.015066	DIFF	2.2084	0.044472	NOT
G3496	5	-	13869836	13870705	563.153	5.41587e-12	114.096	0.395805	0.202602	0.015006	DIFF	1.42259	0.37864	NOT
a These represent the HLE values calculated using the intensity of 25-nt probes mapped to exons of the non-AGI TUs.
b The p-value was calculated using the Mann-Whitney U-test.
