# Supplementary material for: Arabidopsis HDA6 Regulates Locus-Directed Heterochromatin Silencing in Cooperation with MET1
Source: PLoS Genet. 2011 Apr 28;7(4):e1002055. doi: 10.1371/journal.pgen.1002055 (PMC3084210; doi:10.1371/journal.pgen.1002055)
Supplement: Table S8 — List of primers. The primers used in this study are listed. (XLS) [file pgen.1002055.s021.xls]

## Sheet: S8
Supplementary Table S8
List of primers
Target	AGI code	Primer	Sequence (5'-3')	Methods
ACTIN2		ACT2F2	GATCTCCAAGGCCGAGTATGAT	RT-PCR, ChIP-qPCR, McrBC
		ACT2F3	CCATCCAAGCTGTTCTCTCCTTG	Chop-PCR
		ACT2R2	CCCATTCATAAAACCCCAGC	RT-PCR, ChIP-qPCR, McrBC, Chop-PCR
AT1TE14085		14085F1	GTATTCTAGACGGAGGTTGTTGGG	RT-PCR
		14085R1	TGGACACCGAAAGAATGGCCTTC	RT-PCR
AT1TE41345		41345F1	GAAACCAATGCCGACATCACTCG	RT-PCR
		41345R1	CTTCGTCAGCCGTCGAGGCAAAAG	RT-PCR
AT1TE82280		82280F1	TACACGATGTGTGACTTGAATGG	ChIP-qPCR
		82280R1	CGCCAATAGAGATCATGCATTCC	ChIP-qPCR
AT2TE07145	At2g04460	07145F1	TACTATTTGGTCAGCATAAACATGG	RT-PCR
		07145R1	CGTCCAGACTCATCAGTCTTG	RT-PCR
AT2TE07745	At2g04770	07745F1	ATGGCGGGAAACTATAATTATCCGAG	RT-PCR
		07745R1	TCCCTGTCATTTCTTCGAACCTC	RT-PCR
AT2TE11385	At2g06370	11385F1	GAGAGGGATTCAAGAGGCGTTTC	RT-PCR
		11385R1	CACAAAAGAAGTTGAGTCACCTGC	RT-PCR
AT2TE11890		11890F1	GCACGGTTTAGGGCAACAACAG	RT-PCR
		11890R1	GGTGTGAACCCTGAACTCCTAAG	RT-PCR
AT3TE43385	At5g32563	32563F1	GGTATGACCCTAAGCTCTGAAGAGG	ChIP-qPCR, McrBC
		32563R1	GTTTGTAAATGCACCATATTTGGAG	ChIP-qPCR, McrBC
AT3TE60310	At3g42658	60310F1	CGACAGCTGCGTATGGTTAATC	RT-PCR, ChIP-qPCR, McrBC
		60310R1	CACCCACCGCAAACATATGAGC	RT-PCR, ChIP-qPCR, McrBC, Chop-PCR
		60310F2	AGGGATGTTAATCGGGCCTCTG	ChIP-qPCR, Chop-PCR
		60310R2	CATCCATGAATTAATCCGCAATC	ChIP-qPCR
		60310F3	GGTACTATTGGACGTGTTTCCTTG	ChIP-qPCR
		60310R3	TAGGCAAGGCCTTACAACAACC	ChIP-qPCR
		60310FP	CTTGCCATTAGGAGCCCACGT	McrBC
		60310RP	ACCAGAGGCCCGATTAACATCC	McrBC
		60310FD	GAATTTGGGGTTCGTTATAGTCAGC	McrBC
		60310RD	CTATCTTGCTGGGTCGTCGTTG	McrBC
AT3TE63935	At3g44042	63935F1	CGTTGTAGGTCAGGGTTCTTGC	RT-PCR, ChIP-qPCR, McrBC
		63935R1	GCCATAGATGCATCACGAACCG	RT-PCR, ChIP-qPCR, McrBC
		63935F2	AAACTCGTTCAGCCAACCCGTC	Chop-PCR
		63935R2	CGGTTCCAGTCGCTATTTCGAC	Chop-PCR
		63935FB	GAATATTTTTGGAGTTGTTAAATATTTTTTTG	Bisulfite
		63935RB	AATTCTCCACCACCATAATTC	Bisulfite
		63935FP	CAATGCGTCCATTGAATCGATGC	McrBC
		63935RP	TACAGGACGGGTTGGCTGAACG	McrBC
		63935FD	AGATCCAAGAAAGACGCCACC	McrBC
		63935RD	GTCTTCGACGTTTCACATCAAC	McrBC
AT3TE63940		63940F1	CGCAGTACACCACGGGGACAAT	ChIP-qPCR, McrBC
		63940R1	TACAGGACGGGTTGGCTGAACG	ChIP-qPCR, McrBC
AT3TE64010		64010F1	CTATCCTTAAGTACAATTGACGATCTC	ChIP-qPCR, McrBC
		64010R1	CACTCTTTCTATCTTTTTGCAAGGACTC	ChIP-qPCR, McrBC
AT3TE76225	At5g50625	76225F1	GGAAGACACAATTCGAGTCTTTGC	RT-PCR, ChIP-qPCR, McrBC
		76225R1	TCCTGTGACGACGTTGAGAGTAC	RT-PCR, ChIP-qPCR, McrBC, Chop-PCR
		76225F2	GGGCTCTAGCTATTTGCATAGC	ChIP-qPCR
		76225R2	GTTGACCAGGCTTTATAGTTGGAC	ChIP-qPCR
		76225F3	GCAGTTTATCTAAGCGCCAATCC	ChIP-qPCR
		76225R3	TCTGCAAGTTGCAGCGTTGCAG	ChIP-qPCR
		76225F4	GGGCTCTAGCTATTTGCATAGC	Chop-PCR
		76225B1	GAAAAAYAGAGTAATATTATTAAAAGGT	Bisulfite
		76225B2	TRCARAACCAACTTTCATACT	Bisulfite
		76225FP	GAAGAAAAGCACAACATGCAAATG	McrBC
		76225RP	AAGCTATGCAAATAGCTAGAGCC	McrBC
		76225FD	GGGTTTTCGGTTTAAACTCCTGC	McrBC
		76225RD	AGGTGGGTGGACCCAAAGCAAG	McrBC
AT4TE03410	At4g01525	03410F1	AAGAGGAAGGACAATCGTTCCC	RT-PCR
		03410R1	GATCAAAGGCACCGAGAAAAGCAG	RT-PCR
AT4TE06710	At4g02960	06710F1	TCCGTACAACCTGCGGTATCTC	RT-PCR, ChIP-qPCR
		06710R1	GCTACGTACGGAGTTGAGTGAC	RT-PCR, ChIP-qPCR
AT4TE09845	At4g04293	09845F1	CAAGAGGGATCATGTAGCACCAAAC	RT-PCR, ChIP-qPCR
		09845R1	CTTGATAAGGCTCCAACGATTCGAAG	RT-PCR, ChIP-qPCR
AT4TE42860	At4g16870	42860F1	AGATCCACGCCTTGCTTGATGG	RT-PCR, ChIP-qPCR
		42860R1	GTGGATTAGCGGAGACAACATTG	RT-PCR, ChIP-qPCR
AT5TE36235	At5g27927	36235R1	AGAATCGGGAGTCGGATGCTTC	RT-PCR, ChIP-qPCR
		36235R2	ATCTTGCCCTGGTGACACTGTG	RT-PCR, ChIP-qPCR
AT5TE39590	At5g28880	39590R1	GTCACTATTGTGCTAGAACTATGGC	RT-PCR, ChIP-qPCR, McrBC
		39590R2	GTTCTTGACCCTGATTGGTCTC	RT-PCR, ChIP-qPCR, McrBC
AT5TE41870	At5g30480	41870F1	AGACTTGTTAGGAATATCACTAGAGTG	RT-PCR, ChIP-qPCR, McrBC
		41870R1	CAGCAAACTCGAGGAAGTATTTCTC	RT-PCR, ChIP-qPCR, McrBC
AT5TE43385	At5g32566	43385F1	CGACCTCATTCTCTTCTGTCTCAG	RT-PCR, ChIP-qPCR, McrBC, Chop-PCR
		43385R1	GCCTCTGATGCAGGCGTCTATAG	RT-PCR, ChIP-qPCR, McrBC
		43385R2	CAATGACAGACACGATACTAACATTG	Chop-PCR
		43385FP	TTCTCAGAGCACTACTTTGCCG	McrBC
		43385RP	CGTCTTCTTGTTCTTCATCATCAG	McrBC
		43385FD	TAACGACTAATTACCTCCAACGAC	McrBC
		43385RD	AGGGTAAGAACCCTACCTTGTCC	McrBC
At1g52820	At1g52820	52820F1	CAGTAAATGGGTTCCGAAACTCC	RT-PCR, ChIP-qPCR
		52820R1	CGAAGTAACCATAGTCTTGTAGAGC	RT-PCR, ChIP-qPCR
At1g67105	At1g67105	67105F1	TGTCTCCAGTTTGATCCGGATTTG	RT-PCR, ChIP-qPCR, McrBC
		67105R1	GTAACAGAAGATCCGATATGTAATCGG	RT-PCR, ChIP-qPCR, McrBC
		67105F2	GGCTCTCTCTACCAGAAAGTATC	Chop-PCR
		67105R2	CGTCTTCACGTTGCTAAACAC	Chop-PCR
At2g15555	At2g15555	15555F1	CTCTTCAACTCGCCGCTGCTTG	RT-PCR, ChIP-qPCR
		15555R1	AACTGAAAGAACCAACCGACGCC	RT-PCR, ChIP-qPCR
At3g01345	At3g01345	01345F1	CTCCTCAACGGAGCACTTCTTC	RT-PCR
		01345R1	TTGGCAGATTCGACCATGAAGGC	RT-PCR
At3g28899	At3g28899	28899F1	ATGGCCAATCTATCCAAGGCAG	RT-PCR, ChIP-qPCR
		28899R1	GAAGGAGTGAGAGCCTTATAAAGG	RT-PCR, ChIP-qPCR
At3g44070	At3g44070	44070F1	ACTTCCTCGACCTCTTATCTCC	RT-PCR, ChIP-qPCR, McrBC
		44070R1	CTTCGGTTTAACCCAGAGAGATG	RT-PCR, ChIP-qPCR, McrBC, Chop-PCR
		44070F2	AGGCCAAATGAATTTGTCGAGG	Chop-PCR
		44070FP	GGAAGGTATGACACGTACTGCATAG	McrBC
		44070RP	GTTGCCGGGAAACGTCTCTTAG	McrBC
		44070FD	GCTATTTTTGTCAATCTCCCTGG	McrBC
		44070RD	GTTTACCACCTTGAAAAGCTAATG	McrBC
At3g54730	At3g54730	54730F1	GTGCTCTACCGCAAGATTTGACC	RT-PCR, ChIP-qPCR, McrBC
		54730R1	GAAGCTCCAACGAGATAGTCTG	RT-PCR, ChIP-qPCR, McrBC, Chop-PCR
		54730F2	CAGATAAACTTTAGCAGGAGTATC	Chop-PCR
At4g16215	At4g16215	16215F1	CGTTCCGGCAATGCACCGTTTAG	RT-PCR, ChIP-qPCR, McrBC
		16215R1	CCCGAGCTAACCAATCAACCGTAA	RT-PCR, ChIP-qPCR, McrBC
At5g26270	At5g26270	26270F1	GGGTATTTGGTACCCTAGTAGC	RT-PCR
		26270R1	ACGACTCTTGGACATCCAAACC	RT-PCR
At5g27500	At5g27500	27500F1	ATGAATTCGAGCTCCGAGACATC	RT-PCR
		27500R1	GAAGAACGGTCGGCCAGGATTG	RT-PCR
At5g41660	At5g41660	41660F1	GACGTTGCTACTCTGCCATG	RT-PCR, ChIP-qPCR, McrBC
		41660R1	ATTCGCCGTTGGAAGTCGTGAG	RT-PCR, ChIP-qPCR, McrBC, Chop-PCR
		41660F2	CAATGCATGGCGTATAGTATATCAGG	ChIP-qPCR
		41660R2	TGGTAGAACATAGACACTCTTGAC	ChIP-qPCR
		41660F3	CATGTCGGAATAGTGGTCAGCCAC	ChIP-qPCR
		41660R3	TTACAGATCCACACCAGCAGCTAG	ChIP-qPCR
		41660F4	TACCAGTTCAAACAGTCGTCGAC	Chop-PCR
		41660B1	GGAATAAATAAYTAAGAGAGGAGGGYTG	Bisulfite
		41660B2	AAAAAARRAATTRAAAACAAAAARARTRTAACAA	Bisulfite
		41660FP	CGATTCTATGCTCAAGGTCTCG	McrBC
		41660RP	TGGTAGAACATAGACACTCTTGAC	McrBC
		41660FD	ATTGCACATTCTCAGGTGTTCC	McrBC
		41660RD	CACTGTGTCACAAGCTACTACG	McrBC
At5g45095	At5g45095	45095F1	GGCGTCGGGATGTCTCGTCTTC	RT-PCR, ChIP-qPCR
		45095R1	CTGTCACATATCTCGGAGACGC	RT-PCR, ChIP-qPCR
At5g55670	At5g55670	55670F1	CGTTGCTGACGACGGGTTTATGG	RT-PCR, ChIP-qPCR
		55670R1	GTTTCTAGATCCCGCTTCGTCGTTC	RT-PCR, ChIP-qPCR
G447		G447F1	CTTGTATCGAACGGAGGTGGC	RT-PCR
		G447R1	GGCACAACTCGGTCTAGAACC	RT-PCR
G683		G683F1	TCCGATCTGAGATCGGTAGCCG	RT-PCR, ChIP-qPCR, McrBC
		G683R1	CGAAACAAACCCACGACACTCC	RT-PCR, ChIP-qPCR, McrBC
G1136		G1136F1	CTTCATCTCCGTACGCTCCTCA	RT-PCR, ChIP-qPCR, McrBC
		G1136R1	CATCTAGATATTAGCGATTCGGAAGAAG	RT-PCR, ChIP-qPCR, McrBC
G1885		G1885F1	CTGCTCTCAGCTATCTCACTGC	RT-PCR, ChIP-qPCR
		G1885R1	GATATAAGTACGGAACTGCACAGGG	RT-PCR, ChIP-qPCR, McrBC
G2555		G2555F1	CCATTAACGTCGTCCAGTTTCTTAACG	RT-PCR, ChIP-qPCR, McrBC
		G2555R1	AAGCATTGACGGACGGCGGATC	RT-PCR, ChIP-qPCR, McrBC
G2589		G2589F1	CGGCAACGACAGCTTTTCAGTG	RT-PCR
		G2589R1	GGACGGAAAGCTGGACATCCC	RT-PCR
